# Supplementary material for: Exposure of E. coli to DNA-Methylating Agents Impairs Biofilm Formation and Invasion of Eukaryotic Cells via Down Regulation of the N-Acetylneuraminate Lyase NanA
Source: Front Microbiol. 2016 Feb 11;7:147. doi: 10.3389/fmicb.2016.00147 (PMC4749703; doi:10.3389/fmicb.2016.00147)
Supplement: Table 1S — Details of tandem mass identification. [file Table1.XLS]

## Sheet: Table 1S_A
Table 1S_A. Details of tandem mass identification
Spot	# Peptide	# Distinct peptide sequence	Peptide Sequence	Precursor charge	Mass/charge	Score	% Coverage	Swiss Prot Code
1545	25	13	R.QNLAQVER.T + Gln->pyro-Glu (N-term Q)	2	470.7300	35	27	P33570
			R.TVIGFGSPNK.A	2	510.1700	43
			R.TVIGFGSPNK.A	2	510.1900	49
			R.TVIGFGSPNK.A	2	510.2400	4
			K.EAILEAQSVK.D	2	544.2600	32
			K.EAILEAQSVK.D	2	544.2900	38
			R.ESVLPSNVAAR.V	2	571.7600	34
			R.ESVLPSNVAAR.V	2	571.7900	15
			K.YINELQANPAK.I	2	630.7700	48
			K.YINELQANPAK.I	2	630.7900	38
			K.YINELQANPAK.I	2	630.8000	38
			K.AHPQLAEEFTR.R	2	649.7900	49
			K.AHPQLAEEFTR.R	3	433.5300	49
			K.KAHPQLAEEFTR.R	3	476.2700	23
			K.GAIVGMTGYGESAPADK.L + Oxidation (M)	2	820.3500	62
			K.GAIVGMTGYGESAPADK.L + Oxidation (M)	2	820.3700	62
			K.LFPFFGFTAENIVAK.A	2	850.9200	74
			K.EEAHGAPLGEEEVALAR.Q	2	889.4300	31
			K.GSVSLKEDPAGNYIHYGVR.E	3	687.9100	57
			R.VVSLPSTDIFDAQDEEYR.E	2	1042.4400	50
			R.VVSLPSTDIFDAQDEEYR.E	3	695.3000	32
			R.VVSLPSTDIFDAQDEEYR.E	2	1042.5000	76
			R.VVSLPSTDIFDAQDEEYRESVLPSNVAAR.V	3	1069.7800	45
			R.VVSLPSTDIFDAQDEEYRESVLPSNVAAR.V	3	1069.8000	41
			K.TPGHPEIGYTPGVETTTGPLGQGLANAVGLAIAER.T	3	1149.1800	82
761	11	11	K.SFYGDAAQK.E	2	493,7500	17	14	Q8XAS2
			R.LYEQDALR.M	2	504,2900	40
			K.HYTNASLLVR.D	2	587,3700	24
			R.TASVADIYAPIR.S	2	638,8900	61
			R.SLGMLAVDNQAR.V + Oxidation (M)	2	645,7900	49
			K.EQFPYVGTTYR.L	2	680,8700	26
			K.GAGLLDYVNSENR.L	2	704,3500	48
			R.YTPDVVENICGTPK.A + Carboxymethyl (C)	2	797,4400	19
			K.NANVVMVMGGNAAEAHPVGFR.W + 2 Oxidation (M)	3	725,0100	36
			R.KGYIANTLTPNVGDANSQTPEYK.A	3	827,7800	13
1530	27	16	R.TWFAADK.T	2	419,6600	28	34	P00363
			K.ITTLPPAK.R	2	420,7100	24
			R.DDVNFLK.H	2	425,7000	27
			R.DDVNFLK.H	2	425,7200	27
			R.DDVNFLK.H	2	425,7200	21
			K.AYVGVDPVK.E	2	474,2200	38
			R.GDVVYLDLR.H	2	525,2900	39
			R.GDVVYLDLR.H	2	525,3000	23
			R.LPFICELAK.A	2	545,8000	41
			R.ANAVVMATGGAGR.V + Oxidation (M)	2	595,7500	33
			R.ANAVVMATGGAGR.V + Oxidation (M)	2	595,7800	54
			R.ANAVVMATGGAGR.V + Oxidation (M)	2	595,8100	45
			K.TIDKLAELQER.F	2	658,3600	45
			K.TIDKLAELQER.F	3	439,2900	43
			R.LGSNSLAELVVFGR.L	2	731,4600	72
			R.DADGTTRLEYSDVK.I	3	523,9300	32
			R.GLVAMNMMEGTLVQIR.A + 3 Oxidation (M)	2	905,9700	67
			R.GLVAMNMMEGTLVQIR.A + 3 Oxidation (M)	3	604,4200	39
			K.GLFAVGECSSVGLHGANR.L	3	610,9900	55
			R.YLQDYGMGPETPLGEPK.N + Oxidation (M)	2	956,1800	71
			R.FDEHFVLDILVDDGHVR.G	3	676,0500	41
			K.IRDEMGLAMEEGCGIYR.T + 2 Oxidation (M)	3	677,9800	42
			R.SATAGNGNEAAIEAQAAGVEQR.L	3	705,6700	33
			R.SATAGNGNEAAIEAQAAGVEQR.L	3	705,6800	20
			R.SATAGNGNEAAIEAQAAGVEQR.L	2	1058,0400	21
			R.SATAGNGNEAAIEAQAAGVEQR.L	2	1058,0400	21
			R.SATAGNGNEAAIEAQAAGVEQR.L	3	705,7100	16
3026	27	10	R.VAESVIPEIK.H	2	542.7800	53	21	P0A9S4
			R.VAESVIPEIK.H	2	542.8100	43
			K.LSLEPLIAHR.G	2	574.8000	45
			K.SVTAIDISSEK.L	2	575.2100	39
			K.SVTAIDISSEK.L	2	575.2200	39
			K.SVTAIDISSEK.L	2	575.2500	39
			K.SVTAIDISSEK.L	2	575.2700	41
			K.SVTAIDISSEK.L	2	575.2900	32
			K.SVTAIDISSEK.L	2	575.3500	48
			K.SVVNDTDGIVR.V	2	587.7200	58
			K.SVVNDTDGIVR.V	2	587.7200	54
			K.SVVNDTDGIVR.V	2	587.7300	35
			K.SVVNDTDGIVR.V	2	587.7700	50
			K.SVVNDTDGIVR.V	2	587.7700	59
			K.SVVNDTDGIVR.V	2	587.7900	56
			K.SVVNDTDGIVR.V	2	587.8300	55
			R.DGGFAEYIVVK.R	2	599.2700	58
			R.GSFESFAQAVR.D	2	599.7800	62
			R.GSFESFAQAVR.D	2	599.8000	51
			R.KLSLEPLIAHR.G	2	638.7700	52
			R.RDGGFAEYIVVK.R	3	451.8400	42
			R.RDGGFAEYIVVK.R	2	677.3200	41
			-.MKSVVNDTDGIVR.V + Oxidation (M)	2	725.2800	48
			-.MKSVVNDTDGIVR.V + Oxidation (M)	3	483.8700	35
			-.MKSVVNDTDGIVR.V + Oxidation (M)	3	483.9000	23
			-.MKSVVNDTDGIVR.V + Oxidation (M)	3	483.9000	18
			K.SVTAIDISSEKLALAK.S	3	549.2400	15
2441	38	24	K.EAFDTGVR.Y	2	447,7400	26	64	P0A853
			K.HLPEPFR.I	2	448,1500	20
			K.HLPEPFR.I	2	448,1600	17
			K.HLPEPFR.I	2	448,1600	17
			K.HLPEPFR.I	2	448,1700	12
			K.HLPEPFR.I	2	448,2000	7
			K.GLTFTYEPK.V	2	528,2800	62
			R.AYREEAIIK.S	2	546,7800	37
			R.FAENAYFIK.Q	2	551,7900	61
			R.SYYALAESVK.N	2	565,7900	38
			R.SYYALAESVK.N	2	565,8300	45
			K.YADMLAMSAK.K + 2 Oxidation (M)	2	566,8800	53
			K.GNFDLEGLER.G	2	575,2700	55
			K.GNFDLEGLER.G	2	575,3400	68
			K.DWTIEQITR.E	2	581,3200	35
			R.AVEIGSFLLGR.D	2	581,3500	72
			K.QLPCPAELLR.L	2	598,7800	20
			K.YDIPVVMDSAR.F + Oxidation (M)	2	641,3000	50
			K.YDIPVVMDSAR.F + Oxidation (M)	2	641,3900	53
			R.GAEQIYIPVLIK.K	2	672,4500	57
			K.KYDIPVVMDSAR.F + Oxidation (M)	3	470,5500	37
			K.KYDIPVVMDSAR.F + Oxidation (M)	2	705,3600	47
			K.KYDIPVVMDSAR.F + Oxidation (M)	3	470,5900	35
			K.DDSFFDVYTECR.T	2	777,3000	53
			K.DDSFFDVYTECR.T	2	777,3500	50
			R.EAEYKDWTIEQITR.E	3	594,6600	12
			K.NIFGYQYTIPTHQGR.G	2	897,9600	72
			K.NIFGYQYTIPTHQGR.G	3	599,0100	25
			K.NIFGYQYTIPTHQGR.G	3	599,0100	20
			K.NIFGYQYTIPTHQGR.G	3	599,0400	9
			R.ATYTQTHMDFIIEAFK.H + Oxidation (M)	2	966,4700	56
			R.LAVGLYDGMNLDWLAYR.I + Oxidation (M)	2	993,5200	84
			R.TLCVVQEGFPTYGGLEGGAMER.L + Oxidation (M)	3	796,2900	55
			R.TLCVVQEGFPTYGGLEGGAMER.L + Oxidation (M)	2	1194,0800	59
			R.TLCVVQEGFPTYGGLEGGAMER.L + Oxidation (M)	3	796,4000	53
			K.LLPHIPADQFPAQALACELYK.V	3	799,1100	67
			R.IAQVQYLVDGLEEIGVVAQQAGGHAAFVDAGK.L	3	1085,0500	59
			R.GIEEVGPNNVPYIVATITSNSAGGQPVSLANLK.A	3	1103,8500	12
2441	11	9	K.LDDPTGYGR.I	2	497,2000	44	26	P0ACC7
			K.LLLAGVMLR.D + Oxidation (M)	2	501,3400	31
			R.EIVAVHPQR.L	2	524,7500	31
			R.LSEVEGVNNR.L	2	558,7900	59
			K.GATIAAGTTVTR.N	2	559,8100	39
			R.DAKPQGGIGLLTVK.L	2	466,2400	11
			R.DAKPQGGIGLLTVK.L	2	698,9200	11
			-.MLNNAMSVVILAAGK.G + 2 Oxidation (M)	2	782,4000	109
			R.LRPGAELLEGAHVGNFVEMK.K + Oxidation (M)	3	728,4000	43
			R.LRPGAELLEGAHVGNFVEMK.K + Oxidation (M)	3	728,4100	60
			K.TIIGDDVFVGSDTQLVAPVTVGK.G	2	1166,1000	44
3047	21	13	R.YGVTDLR.S	2	412.1600	53	44	P08312
			K.GTLHDFLR.N	2	479.7400	25
			R.SFFENDLR.F	2	514.2000	16
			R.SFFENDLR.F	2	514.2200	16
			M.SHLAELVASAK.A	2	563.2900	35
			K.AELESAALNAR.L	2	572.7800	68
			K.EQVQQALNAR.K	2	578.7800	43
			-.MSHLAELVASAK.A + Oxidation (M)	2	636.8400	40
			R.NFFEEDLQIR.F	2	655.7700	49
			R.LAAETIDVSLPGR.R	2	671.3400	48
			R.LAAETIDVSLPGR.R	2	671.4000	36
			R.LAAETIDVSLPGR.R	2	671.4100	29
			K.KGHLTLQMTTLR.E + Oxidation (M)	3	472.2200	24
			R.LAAETIDVSLPGRR.I	2	749.3800	7
			R.LAAETIDVSLPGRR.I	3	499.9300	30
			K.AAISQASDVAALDNVR.V	2	800.8700	50
			K.AAISQASDVAALDNVR.V	2	800.9000	64
			K.AAISQASDVAALDNVR.V	3	534.3100	40
			R.ELPPEERPAAGAVINEAK.E	3	631.0300	19
			R.FRPSYFPFTEPSAEVDVMGK.N + Oxidation (M)	2	773.9700	62
			R.FRPSYFPFTEPSAEVDVMGK.N + Oxidation (M)	2	774.0400	72
3674	7	5	R.LIPLTTAEQVGK.W	2	635.3400	38	23	P0A760
			R.LIPLTTAEQVGK.W	2	423.9600	6
			R.FFDNDVNQVPK.Y	2	661.8100	26
			R.YFNELEAENIK.G	2	685.2600	43
			K.AIMVCDEPSTMELK.V + 2 Oxidation (M)	2	828.3200	46
			K.HVVTFNMDEYVGLPK.E + Oxidation (M)	3	588.9200	32
			K.HVVTFNMDEYVGLPK.E + Oxidation (M)	2	882.9000	83
1523	18	15	K.ITTLPPAK.R	2	420.7800	26	32	P00363
			R.DDVNFLK.H	2	425.7200	32
			R.DDVNFLK.H	2	425.7200	34
			K.YMELGPR.D + Oxidation (M)	2	441.1700	23
			R.GDVVYLDLR.H	2	525.2800	52
			R.LPFICELAK.A	2	545.8400	35
			K.NKYMELGPR.D + Oxidation (M)	2	562.2400	22
			R.ANAVVMATGGAGR.V + Oxidation (M)	2	595.8000	37
			K.TIDKLAELQER.F	2	658.4000	50
			K.TIDKLAELQER.F	3	439.3300	26
			R.LGSNSLAELVVFGR.L	2	731.4600	64
			R.DADGTTRLEYSDVK.I	3	523.8900	15
			R.GLVAMNMMEGTLVQIR.A + 3 Oxidation (M)	2	906.0200	52
			R.YLQDYGMGPETPLGEPK.N + Oxidation (M)	2	956.0000	78
			R.SATAGNGNEAAIEAQAAGVEQR.L	3	705.7100	31
			R.SATAGNGNEAAIEAQAAGVEQR.L	3	705.7100	30
			R.YNTNGGIVTGDGMGMALSHGVPLR.D + 2 Oxidation (M)	3	817.1100	30
			R.DEMGLAMEEGCGIYRTPELMQK.T + Oxidation (M)	3	858.9300	6
2131	46	18	R.LDVEIKDR.A	2	494.2400	35	44	P37689
			R.LDVEIKDR.A	2	494.2500	37
			R.LDVEIKDR.A	2	494.2800	40
			R.IVYQDLTR.L	2	504.2100	26
			R.IVYQDLTR.L	2	504.2200	29
			R.IVYQDLTR.L	2	504.2200	27
			R.IVYQDLTR.L	2	504.2300	31
			R.IVYQDLTR.L	2	504.2500	30
			R.IVYQDLTR.L	2	504.2700	30
			K.IYLHAFLDGR.D	2	602.8500	35
			K.IYLHAFLDGR.D	3	402.2700	31
			K.IYLHAFLDGR.D	3	402.2800	36
			R.AFVNADFDGFAR.K	2	665.3200	70
			R.AFVNADFDGFAR.K	2	665.3300	78
			R.AFVNADFDGFAR.K	2	665.3300	73
			R.AFVNADFDGFAR.K	2	665.3500	36
			R.EEQQDNAIFSAK.T	2	690.2900	27
			R.EEQQDNAIFSAK.T	2	690.3300	39
			R.EEQQDNAIFSAK.T	2	690.3400	47
			R.AFFANPVLTGAVDK.A	2	725.5200	96
			K.AVEALDHCVEEVAK.A	2	785.2900	32
			K.AVEALDHCVEEVAK.A	3	523.9100	42
			K.AVEALDHCVEEVAK.A	2	785.3900	70
			K.AVEALDHCVEEVAK.A	3	523.9600	55
			R.QMGNSEVGHVNLGAGR.I + Gln->pyro-Glu (N-term Q); Oxidation (M)	2	812.7100	53
			R.QMGNSEVGHVNLGAGR.I + Gln->pyro-Glu (N-term Q); Oxidation (M)	2	812.8400	58
			R.QMGNSEVGHVNLGAGR.I + Gln->pyro-Glu (N-term Q); Oxidation (M)	2	812.8600	39
			R.QMGNSEVGHVNLGAGR.I + Gln->pyro-Glu (N-term Q); Oxidation (M)	2	812.8800	61
			R.QMGNSEVGHVNLGAGR.I + Gln->pyro-Glu (N-term Q); Oxidation (M)	2	812.9000	60
			R.QMGNSEVGHVNLGAGR.I + Gln->pyro-Glu (N-term Q); Oxidation (M)	2	812.9100	50
			R.QMGNSEVGHVNLGAGR.I	2	813.4000	7
			K.KPMVLVILDGYGYR.E + Oxidation (M)	2	820.4100	49
			R.QMGNSEVGHVNLGAGR.I + Oxidation (M)	3	547.9200	45
			R.QMGNSEVGHVNLGAGR.I + Oxidation (M)	2	821.3900	32
			K.DRAFFANPVLTGAVDK.A	3	574.1800	7
			K.VVNVDFVMLTEYAADIK.T + Oxidation (M)	2	972.0100	95
			K.VATYDLQPEMSSAELTEK.L + Oxidation (M)	2	1014.4400	36
			K.VATYDLQPEMSSAELTEK.L + Oxidation (M)	3	676.6400	34
			K.VATYDLQPEMSSAELTEK.L + Oxidation (M)	3	676.7000	33
			K.VATYDLQPEMSSAELTEK.L + Oxidation (M)	2	1014.5600	41
			K.TAVAYPPASLVNTFGEWMAK.N + Oxidation (M)	3	723.7100	27
			K.AVESVGGQLLITADHGNAEQMR.D + Oxidation (M)	3	771.2600	5
			K.AVESVGGQLLITADHGNAEQMR.D + Oxidation (M)	3	771.4500	33
			R.AEGQPDAAMEDGDALIFMNFR.A + 2 Oxidation (M)	2	1165.4300	62
			R.AEGQPDAAMEDGDALIFMNFR.A + 2 Oxidation (M)	2	1165.4900	59
			R.DPATGQAHTAHTNLPVPLIYVGDK.N	3	839.2000	13
2131	13	12	R.LVSEALAER.E	2	494.2900	45	23	P13035
			R.TSLPGSTGLR.F	2	494.7600	17
			R.YLEHYEFR.L	2	578.7700	24
			R.YPFLTESLAR.H	2	598.8300	51
			K.MAPHIAFPMR.F + 2 Oxidation (M)	3	401.5200	48
			R.LVLANAQMVVR.K + Oxidation (M)	2	615.3800	74
			K.ESVLPGGAIEGDR.D	2	650.2300	22
			R.FGANSVLKPEIK.R	2	651.8800	45
			R.IGLFMYDHLGK.R + Oxidation (M)	2	655.1600	33
			R.IGLFMYDHLGK.R + Oxidation (M)	3	437.2200	25
			R.RYPFLTESLAR.H	2	676.8900	45
			K.QFFDDGMHLPSPYGIR.L + Gln->pyro-Glu (N-term Q); Oxidation (M)	2	939.9400	22
			K.ESVLPGGAIEGDRDDYAAR.L	2	664.3100	30
2006	16	11	K.LGLGAQFGGK.Y	2	474.3000	46	40	P14407
			K.LKELIDAGK.E	2	493.7700	37
			K.YVALQFLR.N	2	505.2700	33
			R.LSLTGTIIVGR.D	2	565.3500	38
			K.DHPIYYAGPAK.T	2	616.2900	28
			K.DHPIYYAGPAK.T	3	411.2100	31
			K.DHPIYYAGPAK.T	2	616.3200	37
			R.YSQNAALDMYK.E + Oxidation (M)	2	660.2900	66
			R.YSQNAALDMYK.E + Oxidation (M)	2	660.3000	54
			R.VWTGGGDEETLSK.G	2	689.8300	41
			R.VWTGGGDEETLSK.G	2	689.8400	46
			K.GVYNTYIEDNLR.Y	2	728.8300	64
			K.GVYNTYIEDNLR.Y	2	728.9100	57
			K.TPAGYPSGSLGPTTAGR.M	2	795.4600	76
			K.EILAQLSQYPVSTR.L	2	802.9200	46
			R.DVQLEQELLEEAQK.L	2	836.4100	54
2314	17	11	R.GVFNLVLGR.G	2	487.8000	44	32	P25553
			K.FGETYINR.E	2	500.2100	59
			K.GIYDQFVNR.L	2	556.2300	56
			R.GETVGQELAGNPK.V	2	650.2800	62
			R.GETVGQELAGNPK.V	2	650.2900	65
			R.GETVGQELAGNPK.V	2	650.3000	49
			R.ASEISALIVEEGGK.I	2	701.7800	56
			R.ASEISALIVEEGGK.I	2	701.8400	72
			K.VAMVSMTGSVSAGEK.I + 2 Oxidation (M)	2	743.4000	75
			K.GYYYPPTLLLDVR.Q	2	785.3400	42
			R.NDIAMGPLINAAALER.V + Oxidation (M)	3	562.2100	33
			R.NDIAMGPLINAAALER.V + Oxidation (M)	2	842.9100	95
			K.APAIVMDDADLELAVK.A + Oxidation (M)	2	843.9200	55
			K.APAIVMDDADLELAVK.A + Oxidation (M)	2	843.9500	56
			R.LGEAMQAVQFGNPAER.N + Oxidation (M)	2	867.3500	40
			R.LGEAMQAVQFGNPAER.N + Oxidation (M)	3	578.5900	29
			K.MAPALLTGNTIVIKPSEFTPNNAIAFAK.I + Oxidation (M)	2	982.7300	40
2314	33	15	K.EYSPLAVK.K	2	453.6900	16	33	P0AC38
			K.EYSPLAVK.K	2	453.7200	9
			K.EYSPLAVK.K	2	453.7400	19
			K.CINGITANK.E	2	495.6400	21
			K.CINGITANK.E	2	495.6500	32
			K.CINGITANK.E	2	495.6600	14
			K.CINGITANK.E	2	495.6700	9
			R.IAVYSSLIK.L	2	497.2800	42
			K.LVDAINQLR.E	2	521.3400	49
			R.IEEDLLGTR.E	2	523.2200	57
			R.IEEDLLGTR.E	2	523.2600	57
			R.IEEDLLGTR.E	2	523.2900	47
			K.AVEFQDILK.M	2	531.7500	9
			K.AVEFQDILK.M	2	531.8300	45
			K.ISDIPEFVR.G	2	538.2500	37
			R.KAVEFQDILK.M	2	595.7800	49
			R.KAVEFQDILK.M	2	595.8000	22
			R.AIENFYISNNK.I	2	656.8500	48
			R.AIENFYISNNK.I	2	656.8700	73
			K.CQSTNDAYPTGFR.I	2	758.7900	30
			K.CQSTNDAYPTGFR.I	2	758.8100	27
			R.EVPADAYYGVHTLR.A	3	530.9100	29
			R.EVPADAYYGVHTLR.A	2	795.8700	52
			R.EVPADAYYGVHTLR.A	3	530.9300	23
			K.GEYQYLNPNDHVNK.C	3	564.1800	24
			K.GEYQYLNPNDHVNK.C	3	564.2100	40
			K.GEYQYLNPNDHVNK.C	3	564.2100	47
			K.GEYQYLNPNDHVNK.C	3	564.2100	34
			K.GEYQYLNPNDHVNK.C	2	845.8300	28
			K.VNPVVPEVVNQVCFK.V	2	864.3700	26
			R.TQLQDAVPMTLGQEFR.A + Oxidation (M)	3	617.3200	24
			R.TQLQDAVPMTLGQEFR.A + Oxidation (M)	2	925.4900	45
			R.AGLNEINLPELQAGSSIMPAK.V + Oxidation (M)	3	723.6900	32
2050	36	21	K.LFIDNFDK.Y	2	506.2500	33	46	P22259
			R.DTFWWADK.G	2	534.7300	21
			R.DALLENVTVR.E	2	565.2800	48
			R.DALLENVTVR.E	2	565.2900	22
			R.DALLENVTVR.E	2	565.3000	49
			R.RDALLENVTVR.E	2	643.3500	67
			R.EDGTIDFDDGSK.T	2	649.7200	26
			R.EDGTIDFDDGSK.T	2	649.7200	33
			R.EDGTIDFDDGSK.T	2	649.7500	29
			R.EDGTIDFDDGSK.T	2	649.7600	33
			K.EAEPEIYNAIR.R	2	652.8400	50
			K.GDVAVFFGLSGTGK.T	2	677.7300	34
			K.GDVAVFFGLSGTGK.T	2	677.8400	47
			K.YTDTPAGAALVAAGPK.L	2	751.8400	82
			R.FITEVAWQAHFVK.N	3	525.9800	19
			R.MQLIGGTWYGGEMK.K + 2 Oxidation (M)	2	801.8600	56
			R.LFVVDAFCGANPDTR.L	2	841.2400	74
			R.LFVVDAFCGANPDTR.L	2	841.3500	56
			R.LFVVDAFCGANPDTR.L	2	841.3600	76
			K.KGMFSMMNYLLPLK.G + 3 Oxidation (M)	3	574.2600	16
			R.MQLIGGTWYGGEMKK.G + 2 Oxidation (M)	3	577.6100	66
			K.VIFLTADAFGVLPPVSR.L	2	901.4800	20
			K.VIFLTADAFGVLPPVSR.L	2	901.5000	20
			K.VIFLTADAFGVLPPVSR.L	2	901.5100	35
			K.VIFLTADAFGVLPPVSR.L	4	601.3600	47
			K.VIFLTADAFGVLPPVSR.L	4	601.3900	42
			K.NDNKPLSPETWQHLK.G	4	602.9500	39
			R.EDGTIDFDDGSKTENTR.V	4	633.9000	25
			R.EDGTIDFDDGSKTENTR.V	4	633.9000	39
			R.EDGTIDFDDGSKTENTR.V	4	633.9200	44
			R.LTADQTQYHFLSGFTAK.L	2	964.4100	64
			R.LTADQTQYHFLSGFTAK.L	3	643.5100	43
			K.EQGLNSENFVAFNLTER.M	2	984.4000	58
			K.EQGLNSENFVAFNLTER.M	3	656.6800	36
			R.VSYPIYHIDNIVKPVSK.A	3	657.9800	45
			K.NMFIRPSDEELAGFKPDFIVMNGAK.C + 2 Oxidation (M)	3	953.7200	24
2041	33	22	R.DISELVR.Q	2	416.1200	22	55	P0A9J0
			R.DISELVR.Q	2	416.2000	27
			R.GIVGNIYK.G	2	432.1900	11
			R.GIVGNIYK.G	2	432.2500	12
			R.DFADAELDR.I	2	526.1000	29
			R.DFADAELDR.I	2	526.1700	29
			R.LTTDITLPSR.Y	2	558.7700	18
			R.LTTDITLPSR.Y	2	558.8000	33
			R.VLHSLEQALSK.D	2	612.8000	29
			R.VLHSLEQALSK.D	2	612.8300	49
			R.VLHSLEQALSK.D	3	408.9200	30
			K.TVETVCYEIMR.E + Oxidation (M)	2	708.8100	60
			R.VLRDFADAELDR.I	2	710.3900	35
			R.VLRDFADAELDR.I	3	473.9400	43
			R.YQLYGELALAQR.V	2	712.8400	58
			R.FLVYASPAVAEALK.G	2	739.9200	36
			M.TAELLVNVTPSETR.V	2	765.4300	43
			R.VLPGMQAAFVDIGLDK.A + Oxidation (M)	2	845.5000	61
			K.VVAEYCDEQGGFIIR.T	2	878.4600	85
			R.YLVFMPGASHVGVSQR.I + Oxidation (M)	3	588.6600	31
			R.QPIFDLFDVENEIQR.A + Gln->pyro-Glu (N-term Q)	2	923.4500	72
			R.QPIFDLFDVENEIQR.A + Gln->pyro-Glu (N-term Q)	2	923.4900	79
			R.QGQDLMVQVVKDPLGTK.G + Gln->pyro-Glu (N-term Q); Oxidation (M)	2	928.0100	43
			R.QGQDLMVQVVKDPLGTK.G	2	928.4700	6
			R.QGQDLMVQVVKDPLGTK.G	2	928.5200	9
			R.QPIFDLFDVENEIQR.A	2	931.9800	37
			R.TAAEGVGEAELASDAAYLK.R	2	933.4700	77
			R.TAAEGVGEAELASDAAYLKR.V	3	674.6000	20
			K.VQIEPLYNQEQFDVVMM.- + 2 Oxidation (M)	3	705.4800	27
			K.VQIEPLYNQEQFDVVMM.- + 2 Oxidation (M)	2	1058.0800	78
			R.NLDDTIFNTNIEATQAIAR.Q	2	1060.5600	85
			R.NLGGIIIIDFIDMNNEDHR.R + Oxidation (M)	3	739.1400	38
			R.LTYEALLEFTSEYIPEMTSK.L + Oxidation	2	1191.0500	28
2041	7	5	R.GVELLSTGGTAR.L	2	580.8200	36		P15639
			R.GVELLSTGGTAR.L	2	580.8400	52
			R.DLGMVGAEELR.V + Oxidation (M)	2	603.2700	41
			R.DLGMVGAEELR.V + Oxidation (M)	2	603.3100	63
			R.ELDAETAQAIISR.Q	2	708.9000	63
			K.GSSMASDAFFPFR.D + Oxidation (M)	2	718.3000	23
			K.TDPTSAFGGIIAFNR.E	2	783.9300	30
2041	9	7	K.NLVELVQK.G	2	471.7600	23		P07604
			R.SVLTQLYR.N	2	490.3000	17
			R.ELLDLLVLR.G	2	542.3800	37
			R.ELLDLLVLR.G	2	542.3800	37
			K.LAADLNTVLTR.Y	2	593.8500	43
			R.FADEQGVPRPK.L	2	415.2300	24
			K.LAMLSAPLLITGDTGTGK.D + Oxidation (M)	2	888.0200	46
			K.LAMLSAPLLITGDTGTGK.D + Oxidation (M)	2	888.0200	53
			R.MGRQLQNVAAQDVSAFSQIVAVSPK.M + Oxidation (M)	2	887.4700	2
3125	23	11	R.GIELEVR.K	2	408.1900	20	46	P69797
			R.GIELEVR.K	2	408.2300	19
			R.GIELEVRK.V	2	472.2300	30
			K.MMDLISKIDK.- + 2 Oxidation (M)	3	409.3200	8
			K.ITSVNVGGMAFR.Q + Oxidation (M)	2	634.3300	61
			R.IIVVSDEVAADTVR.K	3	496.2100	38
			R.IIVVSDEVAADTVR.K	2	743.9000	83
			R.IIVVSDEVAADTVR.K	3	496.2800	40
			R.IIVVSDEVAADTVR.K	2	743.9300	97
			R.IIVVSDEVAADTVR.K	2	744.0000	75
			R.IDDRLIHGQVATR.W	3	498.6600	21
			R.VMLLFTNPTDVER.L + Oxidation (M)	2	775.9000	97
			R.VMLLFTNPTDVER.L + Oxidation (M)	2	775.9100	84
			R.IIVVSDEVAADTVRK.T	3	538.9200	26
			R.IIVVSDEVAADTVRK.T	2	807.9600	59
			R.IIVVSDEVAADTVRK.T	2	807.9700	78
			R.IIVVSDEVAADTVRK.T	3	539.0000	32
			R.DDDPSFDELVALAVETGR.E	2	974.9200	50
			K.GVLFLVDTWGGSPFNAASR.I	2	997.5300	56
			K.TQVNNAVSVDEKDIEAFK.K	3	669.7100	43
			K.TLLTQVAPPGVTAHVVDVAK.M	3	672.6400	23
			K.TLLTQVAPPGVTAHVVDVAK.M	3	672.7700	47
			K.TLLTQVAPPGVTAHVVDVAK.M	2	1008.6700	34
3125	11	9	K.LDQYIQNR.K	2	525.2500	10	37	P0AGF6
			R.NSMIALIQR.N + Oxidation (M)	2	531.2700	46
			R.NSMIALIQR.N + Oxidation (M)	2	531.3100	44
			K.VSEIVEMEGR.I + Oxidation (M)	2	582.7900	53
			R.IFIPPYDDPK.V	2	602.7800	19
			K.TVSIISGGNIDLSR.V	2	716.4400	54
			K.VVTEGAGALACAALLSGK.L	2	844.2400	63
			R.ELVDDIVLVSEDEIR.N	2	872.4400	48
			R.ELVDDIVLVSEDEIR.N	2	872.4500	62
			-.MHITYDLPVAIDDIIEAK.Q + Oxidation (M)	3	691.7600	61
			R.TTGTLADGCDVSRPGNLTYEIVR.E	3	832.4300	69
2562	59	25	R.VSLTMAMR.D + 2 Oxidation (M)	2	470.7100	27	59	P07650
			K.LQAVLDNGK.A	2	479.2400	28
			M.FLAQEIIR.K	2	495.2500	14
			R.DSGTVLDWK.S	2	510.7300	18
			R.DSGTVLDWK.S	2	510.7900	44
			R.DSGTVLDWK.S	2	510.8000	44
			K.YLPTAMLTK.A + Oxidation (M)	2	527.2100	17
			K.YLPTAMLTK.A + Oxidation (M)	2	527.2700	35
			K.APESTPTVYR.R	2	560.8100	24
			-.MFLAQEIIR.K + Oxidation (M)	2	568.8500	34
			R.ALGMAVVAMGGGR.R + 2 Oxidation (M)	2	611.2400	58
			R.ALGMAVVAMGGGR.R + 2 Oxidation (M)	3	407.8300	36
			R.ALGMAVVAMGGGR.R + 2 Oxidation (M)	2	611.2600	63
			K.GPTDFVENYAK.Y	2	620.7100	47
			K.GPTDFVENYAK.Y	2	620.7700	54
			K.GPTDFVENYAK.Y	2	620.7900	54
			R.DGHALSDEEIR.F	3	414.4900	18
			R.DGHALSDEEIR.F	3	414.5000	17
			R.DGHALSDEEIR.F	3	414.5700	18
			R.EAVQFLTGEYR.N	2	656.8000	46
			R.EAVQFLTGEYR.N	2	656.8200	49
			K.LAEGLDALVMDVK.V + Oxidation (M)	2	695.2800	71
			K.LAEGLDALVMDVK.V + Oxidation (M)	2	695.3100	103
			K.LAEGLDALVMDVK.V + Oxidation (M)	2	695.3600	84
			K.LAEGLDALVMDVK.V + Oxidation (M)	2	695.3600	65
			K.RDGHALSDEEIR.F	3	466.5600	42
			K.KLAEGLDALVMDVK.V + Oxidation (M)	3	506.6200	43
			K.KLAEGLDALVMDVK.V + Oxidation (M)	2	759.4300	69
			K.KLAEGLDALVMDVK.V + Oxidation (M)	2	759.4400	29
			K.LADKAPESTPTVYR.R	2	774.3400	27
			K.LADKAPESTPTVYR.R	3	516.5700	20
			K.LADKAPESTPTVYR.R	2	774.3700	19
			K.LADKAPESTPTVYR.R	3	516.6000	23
			K.LADKAPESTPTVYR.R	3	516.6100	29
			K.LESIPGFDIFPDDNR.F	2	867.8500	32
			K.LESIPGFDIFPDDNR.F	2	867.9400	28
			K.DVGVAIIGQTSSLAPADK.R	2	871.4000	39
			K.DVGVAIIGQTSSLAPADK.R	2	871.4300	74
			K.AVYADTEGFVSEMDTR.A + Oxidation (M)	2	903.8500	89
			K.AVYADTEGFVSEMDTR.A + Oxidation (M)	2	903.8600	77
			K.AVYADTEGFVSEMDTR.A + Oxidation (M)	2	903.8600	105
			K.AVYADTEGFVSEMDTR.A + Oxidation (M)	2	903.8700	91
			K.AVYADTEGFVSEMDTR.A + Oxidation (M)	3	602.9500	35
			R.LGDQVDGQRPLAVIHAK.D	3	606.4000	56
			R.QASDTIDYSVGFTDMAR.L + Gln->pyro-Glu (N-term Q); Oxidation (M)	2	938.3600	60
			R.QASDTIDYSVGFTDMAR.L + Gln->pyro-Glu (N-term Q); Oxidation (M)	2	938.3600	50
			R.QASDTIDYSVGFTDMAR.L + Oxidation (M)	2	946.9000	59
			K.DVGVAIIGQTSSLAPADKR.F	2	949.5200	66
			K.DVGVAIIGQTSSLAPADKR.F	3	633.4100	55
			R.VSLTMAMRDSGTVLDWK.S	3	637.3200	7
			R.DITATVDSIPLITASILAK.K	3	647.9800	41
			R.DITATVDSIPLITASILAK.K	2	971.5100	47
			R.DITATVDSIPLITASILAK.K	2	971.5200	43
			R.DITATVDSIPLITASILAK.K	2	971.5600	27
			R.DITATVDSIPLITASILAK.K	3	648.1300	47
			R.EIIKDVGVAIIGQTSSLAPADK.R	3	742.4000	37
			R.TTALLTDMNQVLASSAGNAVEVR.E + Oxidation (M)	2	1188.9900	77
			R.TTALLTDMNQVLASSAGNAVEVR.E + Oxidation (M)	3	793.0600	63
			R.GLGHTGGTLDKLESIPGFDIFPDDNR.F	3	924.4600	48
2562	24	21	K.LVPYYTVK.E	2	491.7400	14	54	P00350
			R.NLALNIESR.G	2	515.2600	41
			R.GYTVSIFNR.S	2	528.7500	43
			R.DYFGAHTYK.R	2	551.2600	33
			K.TEEVIAENPGK.K	2	593.7500	61
			K.EFVESLETPR.R	2	603.8000	50
			K.QIADDYQQALR.D + Gln->pyro-Glu (N-term Q)	2	652.3400	44
			K.EAYELVAPILTK.I	2	673.8700	42
			K.QQIGVVGMAVMGR.N + Gln->pyro-Glu (N-term Q); 2 Oxidation (M)	2	680.8000	75
			R.AAVLPANLIQAQR.D	2	682.8900	41
			K.IVSYAQGFSQLR.A	2	684.8500	62
			K.QQIGVVGMAVMGR.N + 2 Oxidation (M)	2	689.3200	48
			R.EKTEEVIAENPGK.K	2	722.3400	46
			R.EKTEEVIAENPGK.K	3	481.9100	29
			M.SKQQIGVVGMAVMGR.N + 2 Oxidation (M)	3	531.6300	52
			K.AGAGTDAAIDSLKPYLDK.G	3	602.6500	32
			K.GDIIIDGGNTFFQDTIR.R	2	941.4500	71
			K.VLSGPQALSAGDKPEFIEK.V	3	662.6400	16
			R.ELSAEGFNFIGTGVSGGEEGALK.G	3	756.9800	13
			R.ELSAEGFNFIGTGVSGGEEGALK.G	2	1134.9900	63
			R.ELSAEGFNFIGTGVSGGEEGALK.G	3	757.0700	46
			K.ITDAYAENPQIANLLLAPYFK.Q	3	789.0800	27
			K.IAAVAEDGEPCVTYIGADGAGHYVK.M	3	855.0200	34
			R.ELSAEGFNFIGTGVSGGEEGALKGPSIMPGGQK.E + Oxidation (M)	3	1080.1700	29
3030	20	11	R.IDAAIAATR.N	2	451.2000	57	42	Q46856
			R.IDAAIAATR.N	2	451.2200	16
			R.VLITYGGGSVK.K	2	547.3300	49
			K.TGVLDQVLDALK.G	2	636.3500	73
			K.TGVLDQVLDALK.G	2	636.3800	47
			K.ALKEPENYDVR.A	2	667.2900	34
			K.ALKEPENYDVR.A	2	667.3000	14
			-.MNNFNLHTPTR.I + Oxidation (M)	2	680.8000	36
			-.MNNFNLHTPTR.I + Oxidation (M)	3	454.2500	15
			K.KTGVLDQVLDALK.G	2	700.2700	8
			K.KTGVLDQVLDALK.G	3	467.2400	8
			K.KTGVLDQVLDALK.G	3	467.2500	18
			R.FAEGILLTLIEDGPK.A	2	808.4300	81
			R.FAEGILLTLIEDGPK.A	2	808.4400	54
			K.VTFLLAVGGGSVLDGTK.F	3	545.2800	8
			K.VTFLLAVGGGSVLDGTK.F	2	817.4300	50
			K.VTFLLAVGGGSVLDGTK.F	2	817.4400	71
			K.SAIPMGCVLTLPATGSESNAGAVISR.K + Oxidation (M)	3	859.1000	37
			R.NFFEQLGVPTHLSDYGLDGSSIPALLK.K	3	973.7500	29
			K.QAFHSAHVQPVFAVLDPVYTYTLPPR.Q + Gln->pyro-Glu (N-term Q)	3	979.7700	33
3030	17	11	R.ELVASGFNR.V	2	496.7200	28	49	P05020
			R.ELVASGFNR.V	2	496.7800	27
			K.VVFEHITTK.D	2	537.2300	20
			K.VVFEHITTK.D	2	537.2500	28
			R.GFNEGVFTAAK.L	2	570.8400	54
			R.FIESVMEPLR.Q + Oxidation (M)	2	618.8000	46
			R.VFLGTDSAPHAR.H	3	424.1900	29
			R.VFLGTDSAPHAR.H	3	424.2000	21
			R.VFLGTDSAPHAR.H	3	424.2200	44
			K.TVVPYTSEIYGR.A	2	692.8600	55
			R.LAATITPQHLMFNR.N + Oxidation (M)	2	814.8900	22
			R.LAATITPQHLMFNR.N + Oxidation (M)	3	543.6400	35
			R.AIVMPNLAPPVTTVEAAVAYR.Q + Oxidation (M)	2	1100.0500	38
			K.IGMPLLVHGEVTHADIDIFDR.E + Oxidation (M)	3	788.7000	42
			K.IGMPLLVHGEVTHADIDIFDR.E + Oxidation (M)	3	788.7000	24
			K.LYPANATTNSSHGVTSIDAIMPVLER.M + Oxidation (M)	3	925.1100	30
			R.EEQQVAESIALTDDTLVPFLAGETVR.W	3	944.3100	30
3078	36	14	R.FDGTVEVK.D	2	447.6400	35	64	P0A9B2
			K.DNTPMFVK.G + Oxidation (M)	2	484.1800	21
			K.DNTPMFVK.G + Oxidation (M)	2	484.2100	26
			K.VLDLIAHISK.-	2	554.8400	49
			K.VLDLIAHISK.-	2	554.8400	51
			K.VLDLIAHISK.-	2	554.8500	28
			K.AGIALNDNFVK.L	2	581.3300	46
			K.AGIALNDNFVK.L	2	581.3400	22
			K.AGIALNDNFVK.L	2	581.3400	42
			R.GASQNIIPSSTGAAK.A	2	701.3400	22
			R.GASQNIIPSSTGAAK.A	2	701.4100	22
			R.VPTPNVSVVDLTVR.L	3	499.2800	32
			R.VPTPNVSVVDLTVR.L	2	748.4400	66
			R.VPTPNVSVVDLTVR.L	2	748.4700	76
			K.LVSWYDNETGYSNK.V	2	838.4700	60
			K.VVMTGPSKDNTPMFVK.G + 2 Oxidation (M)	3	594.7900	10
			K.VVMTGPSKDNTPMFVK.G + 2 Oxidation (M)	3	594.8300	12
			K.VVMTGPSKDNTPMFVK.G + 2 Oxidation (M)	3	594.9500	19
			K.VVMTGPSKDNTPMFVK.G + 2 Oxidation (M)	3	595.0000	30
			K.VVMTGPSKDNTPMFVK.G + 2 Oxidation (M)	3	595.0400	31
			K.YAGQDIVSNASCTTNCLAPLAK.V	2	1178.5100	48
			K.WDEVGVDVVAEATGLFLTDETAR.K	2	1247.1500	102
			R.SDIEIVAINDLLDADYMAYMLK.Y + 2 Oxidation (M)	2	1274.5700	97
			R.SDIEIVAINDLLDADYMAYMLK.Y + 2 Oxidation (M)	3	850.1000	41
			R.SDIEIVAINDLLDADYMAYMLK.Y + 2 Oxidation (M)	3	850.1400	62
			K.VINDNFGIIEGLMTTVHATTATQK.T + Oxidation (M)	3	864.0700	33
			K.VINDNFGIIEGLMTTVHATTATQK.T + Oxidation (M)	3	864.1000	40
			K.VINDNFGIIEGLMTTVHATTATQK.T + Oxidation (M)	3	864.1100	32
			K.VINDNFGIIEGLMTTVHATTATQK.T + Oxidation (M)	3	864.1500	34
			K.VINDNFGIIEGLMTTVHATTATQK.T + Oxidation (M)	3	864.3600	31
			K.RSDIEIVAINDLLDADYMAYMLK.Y + 2 Oxidation (M)	3	902.0500	28
			K.RSDIEIVAINDLLDADYMAYMLK.Y + 2 Oxidation (M)	3	902.1700	62
			K.GANFDKYAGQDIVSNASATTNCLAPLAK.V	3	966.7400	10
			K.GVLGYTEDDVVSTDFNGEVCTSVFDAK.A	3	975.8400	48
			K.GVLGYTEDDVVSTDFNGEVYTSVFDAK.A	3	976.7200	6
			K.GANFDKYAGQDIVSNASCTTNCLAPLAK.V	3	996.7600	6
3005	12	9	K.YGLDPQEER.L	2	553.7000	40	43	P77376
			R.VGLIGYGYASK.T	2	564.3100	37
			R.LPQEDWGYDMR.D + Oxidation (M)	2	713.1600	27
			R.VILHGTMLAAAESAR.Y + Oxidation (M)	2	778.3400	45
			K.HVVVDKPFTVTLSQAR.E	3	599.7000	53
			K.GLLAEGVLGEVAYFESHFDR.F	2	1105.0400	66
			K.GLLAEGVLGEVAYFESHFDR.F	2	1105.0400	56
			K.GLLAEGVLGEVAYFESHFDR.F	3	737.0500	91
			R.VEETLLTVPGNYPAYYAAIR.D	3	747.4200	42
			R.VEETLLTVPGNYPAYYAAIR.D	2	1120.6300	21
			K.TFHAPLIAGTPGQELAVISSSDETK.V	3	857.1000	46
			K.HLFNDPNIDLIVIPTPNDTHFPLAK.A	3	947.8900	31
3005	15	9	K.VTKPVFVR.N	2	473.2600	17	31	P00963
			K.LVGLVMTEK.G + Oxidation (M)	2	503.2200	40
			R.YLLANDVAK.L	2	503.7900	35
			K.AATLFNDAQR.Q	2	553.6700	40
			K.AATLFNDAQR.Q	2	553.6800	31
			K.AATLFNDAQR.Q	2	553.7500	25
			R.VPEGIGETAIVQIR.N	3	494.5000	15
			R.VPEGIGETAIVQIR.N	3	494.5700	16
			R.VPEGIGETAIVQIR.N	2	741.4100	71
			R.VPEGIGETAIVQIR.N	2	741.4400	72
			R.ALVEAGVKPCGLGAR.D	3	500.2500	44
			R.DDLSMIAVQGPNAQAK.A + Oxidation (M)	2	837.4200	52
			R.DDLSMIAVQGPNAQAK.A + Oxidation (M)	3	558.6300	42
			M.AQQTPLYEQHTLCGAR.M	2	625.3200	10
			R.TDAGMFDVSHMTIVDLR.G + 2 Oxidation (M)	2	970.4700	45
3008	18	6	K.LVGLVMTEK.G + Oxidation (M)	2	503.2200	34	20	P27248
			K.LVGLVMTEK.G + Oxidation (M)	2	503.2400	39
			K.LVGLVMTEK.G + Oxidation (M)	2	503.2500	36
			R.YLLANDVAK.L	2	503.7700	41
			R.YLLANDVAK.L	2	503.7800	39
			K.AATLFNDAQR.Q	2	553.7100	25
			K.AATLFNDAQR.Q	2	553.7200	16
			K.AATLFNDAQR.Q	2	553.7300	37
			K.AATLFNDAQR.Q	2	553.7500	40
			R.VPEGIGETAIVQIR.N	2	741.4000	76
			R.VPEGIGETAIVQIR.N	2	741.4200	65
			R.VPEGIGETAIVQIR.N	2	494.6300	23
			R.DDLSMIAVQGPNAQAK.A + Oxidation (M)	3	558.5400	39
			R.DDLSMIAVQGPNAQAK.A + Oxidation (M)	2	837.4100	67
			R.TDAGMFDVSHMTIVDLR.G + 2 Oxidation (M)	2	970.4200	60
			R.TDAGMFDVSHMTIVDLR.G + 2 Oxidation (M)	3	647.3000	48
			R.TDAGMFDVSHMTIVDLR.G + 2 Oxidation (M)	3	647.3200	46
			R.TDAGMFDVSHMTIVDLR.G + 2 Oxidation (M)	3	647.3400	35
3008	10	7	R.SPDITVGAIR.I	2	514.7800	29	29	P06974
			R.SPDITVGAIR.I	2	514.7900	25
			R.LQALEIINER.F	2	599.8200	62
			K.AINPLEVEYVR.S	2	651.8600	53
			R.ELLVNPPLENSR.N	2	690.8400	30
			K.LNPGDVLPIEKPDR.I	2	781.9800	37
			K.LNPGDVLPIEKPDR.I	3	521.6600	26
			R.QVQHSQLELVANFADISLR.L + Gln->pyro-Glu (N-term Q)	3	717.7200	88
			R.QVQHSQLELVANFADISLR.L	3	723.3700	104
			K.DEPTASVSGESDIRPYDPNTQR.R	3	812.0300	89
2055	28	21	K.LFIDNFDK.Y	2	506.2700	28	39	P22259
			R.DTFWWADK.G	2	534.7600	34
			R.DALLENVTVR.E	2	565.3200	51
			R.DALLENVTVR.E	2	565.3500	29
			R.DALLENVTVR.E	2	565.3500	40
			R.RDALLENVTVR.E	2	643.3700	56
			R.EDGTIDFDDGSK.T	2	649.7600	36
			K.EAEPEIYNAIR.R	2	652.8400	47
			K.GDVAVFFGLSGTGK.T	2	677.9000	80
			K.YTDTPAGAALVAAGPK.L	2	751.9400	86
			R.FITEVAWQAHFVK.N	2	525.9800	11
			K.GMFSMMNYLLPLK.G + 3 Oxidation (M)	2	796.9200	45
			R.MQLIGGTWYGGEMK.K + 2 Oxidation (M)	2	801.8400	57
			K.KGMFSMMNYLLPLK.G + 3 Oxidation (M)	2	574.3700	23
			R.MQLIGGTWYGGEMKK.G + 2 Oxidation (M)	3	577.7200	39
			K.VIFLTADAFGVLPPVSR.L	2	901.5400	23
			K.VIFLTADAFGVLPPVSR.L	2	901.6000	30
			K.VIFLTADAFGVLPPVSR.L	3	601.4100	26
			K.VIFLTADAFGVLPPVSR.L	3	601.4200	42
			R.GVLTNLGAVAVDTGIFTGR.S	2	931.0000	75
			R.GVLTNLGAVAVDTGIFTGR.S	2	931.1000	50
			R.EDGTIDFDDGSKTENTR.V	3	633.9100	23
			R.LTADQTQYHFLSGFTAK.L	2	964.4300	43
			R.LTADQTQYHFLSGFTAK.L	3	643.4400	40
			K.EQGLNSENFVAFNLTER.M	2	984.4900	60
			K.EQGLNSENFVAFNLTER.M	3	656.6700	30
			R.VSYPIYHIDNIVKPVSK.A	3	658.1000	49
			K.LFIDNFDKYTDTPAGAALVAAGPK.L	3	832.4800	63
2055	5	5	R.AGGPALLFENPK.G	2	607.3400	52	13	P0AAB4
			K.FVIVCDNDVNAR.D	2	711.8600	40
			R.VAMGMGQEDVSALR.E + 2 Oxidation (M)	2	748.3600	70
			R.DFLTLLEQQGELK.R	2	767.5000	54
			K.GYSMPVLCNLFGTPK.R + Oxidation (M)	3	567.6300	2
2055	5	5	K.ISNVPVPEDK.Q	2	549.2600	38	14	P77318
			K.STPTLLSLMDEGVR.F + Oxidation (M)	2	767.9500	40
			K.TNVAFSDFTPTEYSTK.G	2	904.4600	54
			K.GYISDQLTDEAIGVVDRAK.T	3	684.1100	4
			K.LISAMDFYPTALDAADISIPK.D + Oxidation (M)	2	1134.6400	61
2055	9	8	R.GIPADLEDR.R	2	493.2600	19	17	P08997
			R.VEITGPVER.K	2	500.2600	34
			K.VIDGQINLR.D	2	514.2800	34
			K.VIASELGEER.F	2	551.7900	36
			K.GSGPYFYLPK.T	2	564.8000	43
			K.MVINALNANVK.V + Oxidation (M)	2	601.8500	75
			R.QAVTMDKPFLNAYSR.L	2	871.0000	24
			R.QAVTMDKPFLNAYSR.L + Oxidation (M)	3	586.3200	29
			K.ATLLIETLPAVFQMDEILHALR.D + Oxidation (M)	3	837.4700	29
1408	58	31	R.TFGFGAGR.E	2	406.6500	27	48	P13029
			R.TFGFGAGR.E	2	406.6500	26
			R.LALMPQR.D + Oxidation (M)	2	422.7100	30
			K.LDYYGLK.K	2	436.2100	33
			K.LDYYGLK.K	2	436.2400	29
			R.YIGPEVPK.E	2	451.6500	23
			R.YIGPEVPK.E	2	451.7100	26
			R.FDPEFEK.I	2	456.1300	20
			R.FDPEFEK.I	2	456.1700	23
			K.DFVAAWVK.V	2	468.1900	29
			K.DFVAAWVK.V	2	468.2300	35
			K.YEWVQTR.S	2	491.2300	41
			R.VLGANFDGSK.N	2	504.1800	49
			R.VLGANFDGSK.N	2	504.1900	47
			R.DWDVNAAAVR.A	2	558.7100	52
			R.DWDVNAAAVR.A	2	558.7300	53
			R.VDLLNQHSNR.S	2	598.2400	42
			K.VMNLDRFDLL.- + Oxidation (M)	2	626.2000	13
			K.VMNLDRFDLL.- + Oxidation (M)	2	626.3600	56
			K.VMNLDRFDLL.- + Oxidation (M)	2	626.3700	52
			R.ADLVFGSNSVLR.A	2	639.4900	57
			R.SNPLGEDFDYR.K	2	656.7600	49
			R.SNPLGEDFDYR.K	2	656.7900	58
			K.EFSKLDYYGLK.K	2	681.8300	34
			K.ATDESKELFEGR.D	3	461.2100	38
			K.ATDESKELFEGR.D	2	691.3400	59
			R.KPTMLVTDLTLR.F + Oxidation (M)	2	702.3700	32
			R.KPTMLVTDLTLR.F + Oxidation (M)	2	702.4300	46
			R.KPTMLVTDLTLR.F + Oxidation (M)	3	468.6800	29
			R.LDVSTTESLLIDK.A	2	717.3600	73
			R.LDVSTTESLLIDK.A	2	717.4200	91
			R.SNPLGEDFDYRK.E	3	480.8600	24
			R.SNPLGEDFDYRK.E	3	480.8600	38
			R.SNPLGEDFDYRK.E	3	480.8700	29
			R.SNPLGEDFDYRK.E	2	720.8200	26
			R.SNPLGEDFDYRK.E	2	720.8300	30
			R.SNPLGEDFDYRK.E	2	720.8600	43
			R.SNPLGEDFDYRK.E	2	720.8600	29
			R.AVAEVYASSDAHEK.F	3	492.8300	50
			R.AVAEVYASSDAHEK.F	2	738.7900	60
			K.RKPTMLVTDLTLR.F + Oxidation (M)	3	520.6300	56
			K.RKPTMLVTDLTLR.F + Oxidation (M)	2	780.4500	11
			K.AASAAGLSIHVPFAPGR.V	2	811.4900	46
			K.AASAAGLSIHVPFAPGR.V	3	541.4100	57
			R.FLNDPQAFNEAFAR.A	2	820.4900	88
			K.ASLADIIVLAGVVGVEK.A	2	827.4800	65
			R.ARLDVSTTESLLIDK.A	3	554.4500	9
			R.FAPLNSWPDNVSLDK.A	2	851.8900	42
			R.RFLNDPQAFNEAFAR.A	2	599.3200	51
			R.VGVLSNDFFVNLLDMR.Y + Oxidation (M)	2	927.9300	49
			R.VGVLSNDFFVNLLDMR.Y + Oxidation (M)	3	619.0200	39
			R.VGVLSNDFFVNLLDMR.Y + Oxidation (M)	3	619.0200	22
			R.VGVLSNDFFVNLLDMR.Y + Oxidation (M)	2	928.0800	83
			K.AQQLTLTAPEMTALVGGMR.V + 2 Oxidation (M)	2	1010.5700	28
			R.QDQTDIEMFELLEPIADGFR.N + Gln->pyro-Glu (N-term Q); Oxidation (M)	2	1183.5700	57
			R.QDQTDIEMFELLEPIADGFR.N	3	789.7300	24
			R.SPAGAIQFEAVDAPEIIPDPFDPSK.K	3	871.1800	52
			K.APLGATEMGLIYVNPEGPDHSGEPLSAAAAIR.A + Oxidation (M)	3	1074.2000	46
1408	35	23	R.IPGSFFR.R	2	412.1700	25	38	P05055
			R.YAQVDVIK.S	2	468.2400	29
			R.YAQVDVIK.S	2	468.2800	34
			R.THGSALFTR.G	2	495.2400	20
			R.GDISEFAPR.I	2	496.2200	47
			K.AAVAGIAMGLVK.E + Oxidation (M)	2	558.8500	48
			R.DGISALQMDIK.I + Oxidation (M)	2	603.7900	46
			K.EIMQVALNQAK.G + Oxidation (M)	2	630.8400	42
			K.EIMQVALNQAK.G + Oxidation (M)	2	630.8400	48
			K.EGLVHISQIADK.R	2	655.3500	34
			K.EGLVHISQIADK.R	3	437.2500	32
			R.IVDFGAFVAIGGGK.E	2	675.8700	83
			R.IVDFGAFVAIGGGK.E	2	675.9100	92
			R.DAQVLDELMGER.T + Oxidation (M)	2	696.2900	57
			R.DAQVLDELMGER.T + Oxidation (M)	2	696.3000	49
			R.EGRPSEGETLIAR.L	2	707.8100	47
			K.EGLVHISQIADKR.V	2	733.3600	25
			R.GETQALVTATLGTAR.D	3	496.9000	35
			R.GETQALVTATLGTAR.D	2	744.9600	73
			K.VTDYLQMGQEVPVK.V + Oxidation (M)	2	811.9000	46
			K.VTDYLQMGQEVPVK.V + Oxidation (M)	2	812.1000	52
			K.VAGSRDGISALQMDIK.I + Oxidation (M)	3	559.6100	34
			R.LHILGVMEQAINAPR.G + Oxidation (M)	2	839.4300	80
			R.LHILGVMEQAINAPR.G + Oxidation (M)	2	559.9900	59
			R.GVLAVMPDMDKFPYTVR.V + 2 Oxidation (M)	2	657.6600	79
			K.FQYGQHTVTLETGMMAR.Q + 2 Oxidation (M)	3	667.9000	25
			K.FQYGQHTVTLETGMMAR.Q + 2 Oxidation (M)	3	667.9900	23
			K.AKPGQDFFPLTVNYQER.T	3	670.7200	55
			K.AKPGQDFFPLTVNYQER.T	3	670.7400	43
			R.ALTEETGTTIEIEDDGTVK.I	2	1011.4700	88
			K.EATEQSQPAAAPEAPAAEQGE.-	2	1041.4600	40
			K.EATEQSQPAAAPEAPAAEQGE.-	2	1041.4600	35
			R.VGYINDQYVLNPTQDELK.E	2	1055.0300	41
			R.KFQYGQHTVTLETGMMAR.Q + 2 Oxidation (M)	3	710.6500	37
			R.VGYINDQYVLNPTQDELKESK.L	3	818.4000	71
1408	30	21	K.KGIIELSR.E	2	458.2500	22	48	P06959
			R.EDVQAYVK.E	2	476.1700	6
			K.ITPVVFIMK.A + Oxidation (M)	2	532.3600	11
			K.AVAAALEQMPR.F + Oxidation (M)	2	586.7900	61
			K.TDITELEAFR.K	2	597.8500	61
			R.FNSSLSEDGQR.L	2	620.2400	35
			K.FGEIEEVELGR.I	2	639.3200	73
			K.TDITELEAFRK.Q	2	661.8300	51
			K.QEAAPAAAPAPAAGVK.E + Gln->pyro-Glu (N-term Q)	2	701.8000	19
			K.QEAAPAAAPAPAAGVK.E + Gln->pyro-Glu (N-term Q)	2	701.8200	36
			K.QEAAPAAAPAPAAGVK.E + Gln->pyro-Glu (N-term Q)	2	701.8200	44
			K.QEAAPAAAPAPAAGVK.E + Gln->pyro-Glu (N-term Q)	2	701.8300	49
			K.QEAAPAAAPAPAAGVK.E	2	710.3200	42
			K.ASMEVPAPFAGTVK.E + Oxidation (M)	2	710.8500	18
			R.LMLPISLSFDHR.V + Oxidation (M)	2	722.9300	37
			R.LMLPISLSFDHR.V + Oxidation (M)	3	482.2900	33
			R.FITIINNTLSDIR.R	2	760.4600	84
			K.VPDIGADEVEITEILVK.V	2	920.5200	88
			K.SEFAENDAYVHATPLIR.R	2	966.9700	45
			K.SEFAENDAYVHATPLIR.R	2	645.0200	57
			K.TGSLIMIFEVEGAAPAAAPAK.Q + Oxidation (M)	3	687.3800	57
			K.TGSLIMIFEVEGAAPAAAPAK.Q + Oxidation (M)	2	1030.5900	75
			K.DVNVPDIGSDEVEVTEILVK.V	2	1085.5600	64
			K.EVNVPDIGGDEVEVTEVMVK.V + Oxidation (M)	2	1087.5100	70
			K.VSTGSLIMVFEVAGEAGAAAPAAK.Q + Oxidation (M)	2	1132.0800	112
			K.AEGKSEFAENDAYVHATPLIR.R	3	773.4300	44
			K.TQTGALIMIFDSADGAADAAPAQAEEK.K + Oxidation (M)	3	903.4800	12
			K.TQTGALIMIFDSADGAADAAPAQAEEK.K + Oxidation (M)	3	903.4800	45
			K.TQTGALIMIFDSADGAADAAPAQAEEKK.E + Oxidation (M)	3	946.1400	65
			K.VAAEQSLITVEGDKASMEVPAPFAGVVK.E + Oxidation (M)	3	953.7900	16
1307	5	4	R.KVPVMIHR.A + Oxidation (M)	2	498.2600	2	6	P0A8M3
			M.PVITLPDGSQR.H	2	591.8000	17
			M.PVITLPDGSQR.H	2	591.8100	43
			R.LSASYVGEDNER.K	2	670.2800	42
			R.LVYDMYSTFGFEK.I + Oxidation (M)	2	808.3400	49
2048	22	16	R.DTFWWADK.G	2	534.7800	20	33	P22259
			R.DALLENVTVR.E	2	565.3100	48
			R.DTFWWADKGK.G	2	627.3900	26
			R.EDGTIDFDDGSK.T	2	649.7300	36
			R.EDGTIDFDDGSK.T	2	649.7500	21
			K.EAEPEIYNAIR.R	2	652.8700	46
			K.YTDTPAGAALVAAGPK.L	3	501.5300	15
			K.YTDTPAGAALVAAGPK.L	2	751.9200	61
			K.GMFSMMNYLLPLK.G + 3 Oxidation (M)	2	796.9100	33
			R.MQLIGGTWYGGEMK.K + 2 Oxidation (M)	2	801.9000	45
			R.LFVVDAFCGANPDTR.L	2	841.9500	68
			R.MQLIGGTWYGGEMKK.G + 2 Oxidation (M)	2	865.9200	24
			R.MQLIGGTWYGGEMKK.G + 2 Oxidation (M)	3	577.6400	63
			K.VIFLTADAFGVLPPVSR.L	2	901.5300	32
			K.VIFLTADAFGVLPPVSR.L	2	901.5600	25
			K.VIFLTADAFGVLPPVSR.L	3	601.4100	49
			K.NDNKPLSPETWQHLK.G	3	603.1000	29
			R.GVLTNLGAVAVDTGIFTGR.S	2	931.0500	77
			R.GVLTNLGAVAVDTGIFTGR.S	2	931.0700	74
			R.EDGTIDFDDGSKTENTR.V	3	633.9300	30
			R.LTADQTQYHFLSGFTAK.L	3	643.3400	46
			K.LFIDNFDKYTDTPAGAALVAAGPK.L	3	832.3600	32
2048	15	11	R.GIPADLEDR.R	2	493.2300	30	22	P08997
			R.GIPADLEDR.R	2	493.2300	32
			R.VEITGPVER.K	2	500.2900	31
			K.VIDGQINLR.D	2	514.3300	29
			K.VIASELGEER.F	2	551.7500	35
			K.VIASELGEER.F	2	551.7700	35
			K.GSGPYFYLPK.T	2	564.8100	40
			R.RVEITGPVER.K	2	578.2900	50
			R.KMVINALNANVK.V + Oxidation (M)	3	444.1600	40
			R.KMVINALNANVK.V + Oxidation (M)	2	665.9000	51
			R.DAVNGTISYTNEAGK.I	2	770.3800	74
			R.QAVTMDKPFLNAYSR.L + Gln->pyro-Glu (N-term Q); Oxidation (M)	2	870.4200	30
			R.QMLGEEMKVIASELGEER.F + Gln->pyro-Glu (N-term Q); 2 Oxidation (M)	3	688.5600	13
			R.QMLGEEMKVIASELGEER.F + 2 Oxidation (M)	3	694.3400	12
			M.TEQATTTDELAFTRPYGEQEK.Q	3	805.6900	47
979	62	38	K.GVLNDLAK.Q	2	415.2500	20	49	P63284
			R.GTLADILK.A	2	415.7800	24
			R.WTGIPVSR.M	2	458.2400	22
			K.YTIDLTER.A	2	505.8000	32
			R.TDINQALNR.L	2	522.7800	12
			K.TAIVEGLAQR.I	2	529.2500	38
			K.TAIVEGLAQR.I	2	529.2800	40
			K.TAIVEGLAQR.I	2	529.3100	48
			K.TAIVEGLAQR.I	2	529.3300	57
			R.IDMSEFMEK.H + 2 Oxidation (M)	2	581.2300	46
			K.QLEAATQLEGK.T + Gln->pyro-Glu (N-term Q)	2	585.8300	52
			K.QLEAATQLEGK.T	2	594.2600	29
			K.QLEAATQLEGK.T	2	594.2600	18
			K.QLEAATQLEGK.T	2	594.3200	36
			R.FGELDYAHMK.E + Oxidation (M)	3	409.4500	26
			R.FGELDYAHMK.E + Oxidation (M)	3	409.5000	49
			R.FGELDYAHMK.E + Oxidation (M)	2	613.7500	46
			R.FGELDYAHMK.E + Oxidation (M)	3	409.5300	51
			R.FGELDYAHMK.E + Oxidation (M)	2	613.8000	53
			K.VTDAEIAEVLAR.W	2	643.8500	73
			K.NNPVLIGEPGVGK.T	2	647.4000	40
			R.LDMLNEELSDK.E + Oxidation (M)	2	661.9000	52
			R.LDMLNEELSDK.E + Oxidation (M)	2	661.9000	45
			R.VLALDMGALVAGAK.Y + Oxidation (M)	2	672.9100	52
			K.AIDLIDEAASSIR.M	2	687.4000	90
			K.AIDLIDEAASSIR.M	2	687.4000	59
			K.AIDLIDEAASSIR.M	2	687.4200	60
			R.GYEIHISDEALK.L	2	687.8900	55
			R.GYEIHISDEALK.L	3	458.9700	19
			R.MQIDSKPEELDR.L + Oxidation (M)	3	492.8200	34
			K.RLDMLNEELSDK.E + Oxidation (M)	3	493.6200	36
			R.RVLALDMGALVAGAK.Y + Oxidation (M)	3	501.0100	47
			R.TKNNPVLIGEPGVGK.T	2	761.9600	25
			R.TKNNPVLIGEPGVGK.T	3	508.3100	42
			R.NKVTDAEIAEVLAR.W	3	510.3100	42
			R.RPYSVILLDEVEK.A	2	780.9200	53
			R.VIGQNEAVDAVSNAIR.R	2	828.4600	63
			R.VIGQNEAVDAVSNAIR.R	2	828.4800	89
			R.QYSELEEEWKAEK.A	3	556.9000	29
			R.MSELQYGKIPELEK.Q + Oxidation (M)	3	560.9600	30
			R.RRPYSVILLDEVEK.A	3	572.8500	22
			R.RRPYSVILLDEVEK.A	3	573.0000	55
			K.ADGAMDAGNMLKPALAR.G + 2 Oxidation (M)	3	578.5800	17
			K.ADGAMDAGNMLKPALAR.G + 2 Oxidation (M)	3	578.6000	22
			K.ALANFMFDSDEAMVR.I + 2 Oxidation (M)	2	874.9100	80
			K.VFVAEPSVEDTIAILR.G	2	880.0300	44
			K.VFVAEPSVEDTIAILR.G	2	880.0300	20
			K.VFVAEPSVEDTIAILR.G	3	587.0500	12
			K.AAGATTANITQAIEQMR.G + Oxidation (M)	3	881.9300	60
			K.AAGATTANITQAIEQMR.G + Oxidation (M)	3	588.3000	49
			K.AHPDVFNILLQVLDDGR.L	3	641.4000	54
			R.GDNFISSELFVLAALESR.G	2	984.4500	52
			R.LPQVEGTGGDVQPSQDLVR.V	2	998.0500	69
			R.LPQVEGTGGDVQPSQDLVR.V	3	665.7300	32
			R.NTVVIMTSNLGSDLIQER.F + Oxidation (M)	2	1003.6400	78
			R.NTVVIMTSNLGSDLIQER.F + Oxidation (M)	3	669.4800	44
			K.ELVLGVVSHNFRPEFINR.I	3	709.4000	41
			K.ELVLGVVSHNFRPEFINR.I	3	709.4200	42
			K.QEGNVILFIDELHTMVGAGK.A + Gln->pyro-Glu (N-term Q); Oxidation (M)	2	1085.5400	43
			K.QEGNVILFIDELHTMVGAGK.A	3	724.1800	6
			R.LVGAPPGYVGYEEGGYLTEAVR.R	2	1149.1500	78
			R.LVGAPPGYVGYEEGGYLTEAVR.R	3	766.5500	51
979	14	14	K.LAASIAFK.E	2	410.8100	37	28	P0A6M8
			R.AGDIAAAIGLK.D	2	500.2800	58
			R.ASYTMEFLK.Y + Oxidation (M)	2	553.3100	33
			K.AKPVLLEPIMK.V + Oxidation (M)	2	627.8400	9
			K.GGVIPGEYIPAVDK.G	2	707.8800	28
			K.YLGGEELTEAEIK.G	2	726.3700	70
			K.AGPLAGYPVVDMGIR.L + Oxidation (M)	2	766.4000	28
			K.IATDPFVGNLTFFR.V	2	799.4900	58
			R.MEFPEPVISIAVEPK.T + Oxidation (M)	2	851.4200	21
			K.YDEAPSNVAQAVIEAR.G	2	866.9100	83
			R.EFNVEANVGKPQVAYR.E	3	607.6800	46
			K.VEVETPEENTGDVIGDLSR.R	2	1030.0600	63
			R.INIIDTPGHVDFTIEVER.S	3	690.0200	35
			R.GQYGHVVIDMYPLEPGSNPK.G + Oxidation (M)	3	739.6700	20
2348	63	25	R.GAIFGLTR.G	2	417.7000	48	59	P0A6F3
			R.GAIFGLTR.G	2	417.7200	48
			R.DGLEDYIR.S	2	490.7100	30
			R.ETTIVWEK.E	2	503.1800	25
			R.ETTIVWEK.E	2	503.2000	25
			R.ETTIVWEK.E	2	503.2400	25
			R.ETTIVWEK.E	2	503.2600	25
			R.EFEQIYPK.L	2	527.2200	16
			R.EFEQIYPK.L	2	527.3100	16
			K.MLEVLDIPR.E + Oxidation (M)	2	551.3000	27
			K.MLEVLDIPR.E + Oxidation (M)	2	551.3500	49
			K.RDGLEDYIR.S	2	568.7500	24
			K.RDGLEDYIR.S	2	568.8100	30
			K.WILDHVEGSR.E	2	606.3200	38
			K.WILDHVEGSR.E	2	404.5700	22
			K.WILDHVEGSR.E	2	404.5800	21
			R.ATLESIAYQTR.D	2	626.8000	57
			R.ATLESIAYQTR.D	2	626.8300	54
			R.VHVTDYTNASR.T	3	421.4900	32
			R.VHVTDYTNASR.T	2	631.7600	32
			R.EFRPGIETTER.N	2	667.8300	33
			R.EFRPGIETTER.N	2	667.8300	30
			R.SSEVYGQTNIGGK.G	2	670.3100	55
			K.YIVALDQGTTSSR.A	2	705.8500	85
			K.YIVALDQGTTSSR.A	2	705.8700	73
			R.DVLEAMQADSGIR.L + Oxidation (M)	2	710.7900	53
			R.DVLEAMQADSGIR.L + Oxidation (M)	2	710.8200	82
			R.DVLEAMQADSGIR.L + Oxidation (M)	2	710.8300	57
			R.DVLEAMQADSGIR.L + Oxidation (M)	2	710.8400	56
			R.DVLEAMQADSGIR.L + Oxidation (M)	2	710.8400	50
			R.DVLEAMQADSGIR.L + Oxidation (M)	2	710.8500	93
			R.DVLEAMQADSGIR.L + Oxidation (M)	2	710.8500	82
			R.DVLEAMQADSGIR.L + Oxidation (M)	2	710.8500	83
			R.RSSEVYGQTNIGGK.G	3	499.2400	34
			K.KYIVALDQGTTSSR.A	3	513.6000	34
			R.SNTGLVIDPYFSGTK.V	2	799.9700	27
			K.LINDAYDSEYFATK.V	2	825.3300	66
			K.LINDAYDSEYFATK.V	2	825.3900	57
			K.LINDAYDSEYFATK.V	2	825.4400	75
			R.TMLFNIHTLDWDDK.M + Oxidation (M)	2	882.9300	65
			R.TMLFNIHTLDWDDK.M + Oxidation (M)	3	588.9600	38
			R.TMLFNIHTLDWDDK.M + Oxidation (M)	3	588.9600	42
			R.AVVMDHDANIISVSQR.E + Oxidation (M)	2	590.9000	30
			R.AVVMDHDANIISVSQR.E + Oxidation (M)	2	885.9200	73
			R.AVVMDHDANIISVSQR.E + Oxidation (M)	3	590.9800	36
			K.ADISSDQIAAIGITNQR.E	2	886.8800	37
			K.ADISSDQIAAIGITNQR.E	3	591.6500	50
			K.ADISSDQIAAIGITNQR.E	2	886.9800	78
			K.ADISSDQIAAIGITNQR.E	3	591.6600	51
			K.ETGKPIYNAIVWQCR.R	3	612.6100	3
			K.ETGKPIYNAIVWQCR.R	3	612.6300	32
			K.ETGKPIYNAIVWQCR.R	3	612.6500	15
			K.NTYGTGCFMLMNTGEK.A + 2 Oxidation (M)	2	928.8300	48
			K.NTYGTGCFMLMNTGEK.A + 2 Oxidation (M)	2	928.8500	70
			K.NTYGTGCFMLMNTGEK.A + 2 Oxidation (M)	2	928.8600	57
			K.NTYGTGCFMLMNTGEK.A + 2 Oxidation (M)	2	928.9300	13
			R.IPISGIAGDQQAALFGQLCVK.E	2	1094.0700	40
			R.IPISGIAGDQQAALFGQLCVK.E	3	729.7400	38
			R.IPISGIAGDQQAALFGQLCVK.E	2	1094.1300	39
			R.VDGGAVANNFLMQFQSDILGTR.V	3	785.1000	28
			R.VDGGAVANNFLMQFQSDILGTR.V + Oxidation (M)	3	790.4800	35
			R.VDGGAVANNFLMQFQSDILGTR.V + Oxidation (M)	3	790.4900	44
			K.LGWVEHDPMEIWATQSSTLVEVLAK.A	2	947.0700	52
2467	18	11	K.TIDLGLER.V	2	458.7000	20	36	P08192
			K.TIDLGLER.V	2	458.7200	21
			K.TIDLGLER.V	2	458.8300	26
			R.FQIVSESPR.V	2	531.7500	42
			R.VLAVIGMLHDK.D + Oxidation (M)	2	404.5700	29
			K.VGVYSSPHLVR.Y	2	405.1600	41
			K.VGVYSSPHLVR.Y	2	607.3100	37
			K.VGVYSSPHLVR.Y	2	405.2300	39
			R.ASGLEVSENAIR.D	2	623.3200	60
			R.TLESILMAAGYK.V + Oxidation (M)	2	656.7900	48
			R.TLESILMAAGYK.V + Oxidation (M)	2	656.8800	50
			R.GATAEQLLEHLGNGK.S	3	513.2200	5
			R.VIFDVAHNPHAAEYLTGR.M	3	670.7400	51
			R.DGIASAILPGRFQIVSESPR.V	3	705.1100	33
			R.VQGKELPESAHTASFAEIESAR.G	3	786.4200	62
			R.SEKPAIVGEPEMPSTIADVAQEK.G + Oxidation (M)	3	814.6800	46
			R.SEKPAIVGEPEMPSTIADVAQEK.G + Oxidation (M)	3	814.7200	17
			R.SEKPAIVGEPEMPSTIADVAQEK.G + Oxidation (M)	3	814.8100	40
2467	23	13	R.DHFAILK.V	2	422.2200	25	39	P0C8J8
			R.DHFAILK.V	2	422.2300	15
			R.GLTEALTR.V	2	430.6900	37
			R.GLTEALTR.V	2	430.7000	41
			R.GLTEALTR.V	2	430.7100	34
			R.GLTEALTR.V	2	430.7100	45
			R.GLTEALTR.V	2	430.7200	39
			R.GLTEALTR.V	2	430.7600	36
			R.YYWPHSR.I	2	504.6900	26
			K.VGPALTFALR.E	2	522.8300	64
			K.SVELVKEYVR.A	2	611.2700	0
			R.TGFNDSLLDIR.Y	2	625.7800	48
			R.TGFNDSLLDIR.Y	2	625.8300	55
			R.TGFNDSLLDIR.Y	2	625.8400	60
			R.IQSGELSAIPHQLIMDK.I + Oxidation (M)	2	948.4900	11
			R.IQSGELSAIPHQLIMDK.I + Oxidation (M)	2	632.6900	29
			R.EAIFALAQIEQELIAPENR.S	2	1078.0900	12
			R.EAIFALAQIEQELIAPENR.S	3	719.1400	27
			K.IHLDASMSCAGDPIPLAPETVAER.A + Oxidation (M)	3	856.3500	5
			K.VLIEATSNQVNQFGGYTGMTPADFR.E + Oxidation (M)	3	911.4500	48
			R.KVLIEATSNQVNQFGGYTGMTPADFR.E + Oxidation (M)	3	954.1300	26
			K.NSVETMMVNLEGVDIPLGMISQYLPK.Q + 3 Oxidation (M)	3	976.2100	1
			R.IKNSVETMMVNLEGVDIPLGMISQYLPK.Q + 3 Oxidation (M)	3	1056.4800	34
3721	24	9	K.VIIETGELK.D	2	501.2800	43	62	P0A6L0
			K.EACAAANVLLK.V	2	580.7700	37
			K.EACAAANVLLK.V	2	580.7900	49
			R.FGASSLLASLLK.A	2	603.8400	88
			R.FGASSLLASLLK.A	2	603.8700	100
			K.TPVGNTAAICIYPR.F	2	767.3700	74
			R.IMMEVIRDMGVEK.T + 3 Oxidation (M)	2	799.8100	13
			R.IMMEVIRDMGVEK.T + 3 Oxidation (M)	2	533.5500	8
			R.IMMEVIRDMGVEK.T + 3 Oxidation (M)	2	799.8400	6
			R.IMMEVIRDMGVEK.T + 3 Oxidation (M)	2	533.6800	17
			R.ALMAGNEQVGFDLVK.A + Oxidation (M)	2	804.4200	76
			R.ALMAGNEQVGFDLVK.A + Oxidation (M)	2	804.4400	62
			R.ALMAGNEQVGFDLVK.A + Oxidation (M)	2	804.4800	78
			K.VIIETGELKDEALIR.K	2	849.9600	69
			K.VIIETGELKDEALIR.K	2	566.9800	14
			K.VIIETGELKDEALIR.K	2	849.9800	63
			K.VIIETGELKDEALIR.K	2	567.0400	41
			K.LMDLTTLNDDDTDEK.V + Oxidation (M)	2	877.8300	93
			K.LMDLTTLNDDDTDEK.V + Oxidation (M)	2	877.8800	113
			K.LMDLTTLNDDDTDEK.V + Oxidation (M)	2	877.9000	59
			K.LMDLTTLNDDDTDEK.V + Oxidation (M)	2	877.9000	108
			K.LMDLTTLNDDDTDEK.V + Oxidation (M)	2	877.9100	93
			R.AAIAYGADEVDVVFPYR.A	2	928.4300	41
			R.AAIAYGADEVDVVFPYR.A	2	928.4400	29
3031	21	13	R.DVVSIPVTVK.T	2	528.8500	25	46	P32695
			R.AMYPYIER.E + Oxidation (M)	2	529.6600	29
			R.AMYPYIER.E + Oxidation (M)	2	529.6900	33
			R.KAWLSGLSPK.E	2	543.8200	51
			R.EIPPLDYPR.V	2	550.2900	21
			R.EIPPLDYPR.V	2	550.2900	14
			R.EIPPLDYPR.V	2	550.3300	21
			K.AGADINVLEHALK.L	2	675.8800	58
			K.AGADINVLEHALK.L	3	450.9600	54
			R.HMLGLFQGIPGAR.Q + Oxidation (M)	3	471.5200	25
			R.HMLGLFQGIPGAR.Q + Oxidation (M)	2	707.0400	8
			K.AMRDVVSIPVTVK.T + Oxidation (M)	3	477.6000	26
			R.FSVAPMLDWTDR.H + Oxidation (M)	2	727.3000	37
			R.ELSQGTYLGHITR.H	2	737.9000	60
			R.ELSQGTYLGHITR.H	3	492.3100	32
			R.EAYQNPGILAAVDR.E	2	758.9200	50
			R.EIFGSSDTDADPVAVVR.A	2	889.4200	98
			R.NTLLYTEMVTTGAIIHGK.G + Oxidation (M)	2	989.4900	67
			R.NTLLYTEMVTTGAIIHGK.G + Oxidation (M)	3	660.0400	56
			R.NTLLYTEMVTTGAIIHGK.G + Oxidation (M)	3	660.0400	30
			R.IGIDDQDSYEFLCNFINTVSGK.G	3	846.0700	25
2062	19	12	K.TAAILLDTK.G	2	473.2800	30	29	P0AD61
			K.RSDVIEIR.E	2	494.2800	36
			K.LEGGNDVSLK.A	2	516.2400	36
			K.EITSTDDFYR.L	2	623.7900	34
			K.EITSTDDFYR.L	2	623.8100	29
			K.AHGGENIHIISK.I	2	425.8900	33
			K.LDAPLIVVATQGGK.S	2	691.4500	76
			K.LDAPLIVVATQGGK.S	2	691.4600	63
			R.TMKLEGGNDVSLK.A + Oxidation (M)	3	469.8100	44
			R.TMKLEGGNDVSLK.A + Oxidation (M)	2	704.3600	33
			K.TAAILLDTKGPEIR.T	2	749.4200	68
			K.TAAILLDTKGPEIR.T	2	749.4200	23
			K.TAAILLDTKGPEIR.T	3	499.9700	48
			K.TAAILLDTKGPEIR.T	3	500.0300	54
			R.LNFSHGDYAEHGQR.I	3	544.1800	43
			R.GDLGVEIPVEEVIFAQK.M	2	922.0200	35
			R.GAVETAEKLDAPLIVVATQGGK.S	3	723.0900	81
			R.AEAGDVANAILDGTDAVMLSGESAK.G + Oxidation (M)	3	807.7200	41
			R.AEAGDVANAILDGTDAVMLSGESAK.G + Oxidation (M)	2	1211.1100	68
2062	18	13	K.VLSFESK.V	2	405.2300	21	33	P0AD61
			K.VLYGALPR.T	2	444.7800	23
			K.VLYGALPR.T	2	444.7800	35
			-.MEALLQLK.G + Oxidation (M)	2	481.2500	21
			-.MEALLQLK.G + Oxidation (M)	2	481.2600	35
			K.ENMSLTALR.Y + Oxidation (M)	2	525.7600	24
			K.VLILDEPTR.G	2	528.3000	38
			K.VLILDEPTR.G	2	528.3300	23
			K.ALSGAALNVYPGR.V	2	644.8700	85
			R.KGEILGVSGLMGAGR.T + Oxidation (M)	3	487.6100	46
			K.HADEQQAVSDFIR.L	3	505.9300	36
			R.EQATQEVLMAAAVGK.L + Oxidation (M)	2	781.4200	48
			R.TSGYVTLDGHEVVTR.S	2	817.3600	52
			R.TSGYVTLDGHEVVTR.S	2	817.4000	52
			R.TSGYVTLDGHEVVTR.S	3	545.3000	62
			K.TPSMEQAIGLLSGGNQQK.V + Oxidation (M)	2	938.0200	46
			R.EVASLTEDSLIEMMVGR.K + 2 Oxidation (M)	2	956.4500	25
			K.VIIMDEPTDALTDTETESLFR.V + Oxidation (M)	2	1206.5800	80
2400	28	13	K.LMDLSINK.N + Oxidation (M)	2	475.1800	51	40	P69910
			K.LMDLSINK.N + Oxidation (M)	2	475.1900	14
			K.LMDLSINK.N + Oxidation (M)	2	475.2000	51
			R.YWDVELR.E	2	490.6900	6
			K.LQGIAQQNSFK.-	2	617.3000	39
			K.LQGIAQQNSFK.-	2	617.3300	43
			K.LQGIAQQNSFK.-	2	617.3600	12
			K.EEYPQSAAIDLR.C	2	696.3400	56
			R.EIPMRPGQLFMDPK.R + 2 Oxidation (M)	2	845.9200	10
			R.EIPMRPGQLFMDPK.R + 2 Oxidation (M)	3	564.3800	6
			R.CVNMVADLWHAPAPK.N + Oxidation (M)	2	863.3800	34
			K.DGEDPGYTLYDLSER.L	2	865.3600	79
			K.DGEDPGYTLYDLSER.L	2	865.3900	78
			R.GFEMDFAELLLEDYK.A + Oxidation (M)	2	918.4100	75
			R.GFEMDFAELLLEDYK.A + Oxidation (M)	2	918.4400	80
			R.GFEMDFAELLLEDYK.A + Oxidation (M)	2	612.6400	52
			K.VQNASYQVAAYLADEIAK.L	2	977.5000	117
			K.VQNASYQVAAYLADEIAK.L	2	652.0200	27
			K.VQNASYQVAAYLADEIAK.L	2	652.0300	62
			K.VQNASYQVAAYLADEIAK.L	2	977.6000	92
			K.VQNASYQVAAYLADEIAK.L	2	977.6300	104
			K.LKDGEDPGYTLYDLSER.L	3	657.6500	28
			K.LKDGEDPGYTLYDLSER.L	2	986.0000	67
			R.RGFEMDFAELLLEDYK.A + Oxidation (M)	3	664.6900	37
			K.NWIDKEEYPQSAAIDLR.C	3	683.4600	52
			K.NGQAVGTNTIGSSEACMLGGMAMK.W + 3 Oxidation (M)	3	812.0600	27
			K.LGPYEFICTGRPDEGIPAVCFK.L	3	843.4500	8
			K.LGPYEFICTGRPDEGIPAVCFK.L	3	843.4600	59
2400	19	15	K.VTLPEFER.A	2	495.7500	24	44	P76658
			R.ISPEAPVPVVK.V	2	568.2700	29
			R.ISPEAPVPVVK.V	2	568.3500	25
			R.LVGLTGIDDAAR.A	2	600.8800	43
			R.LIVAVNSDASTK.R	2	609.2900	48
			R.LIVAVNSDASTK.R	2	609.3100	45
			R.LIAGILPDLLVK.G	2	632.9600	49
			-.MKVTLPEFER.A + Oxidation (M)	3	422.6100	15
			R.SEQGMSLLQPGK.A + Oxidation (M)	2	645.8600	47
			K.GDSRPVNPLEQR.M	3	456.5700	22
			R.AGVMVVGDVMLDR.Y + 2 Oxidation (M)	2	697.2900	44
			R.ADTGFGVMTEEELK.L + Oxidation (M)	2	771.8400	63
			K.LGTSTVSPIELENAVR.G	2	843.4500	31
			R.GATLLTPNLSEFEAVVGK.C	2	923.5000	49
			R.INQALSSIGALVLSDYAK.G	2	932.0400	97
			R.LDFEEGFEGVDPQPLHER.I	3	705.3000	58
			R.LDFEEGFEGVDPQPLHER.I	3	705.3500	58
			R.ADTGFGVMTEEELKLAVAAAR.K	3	726.8800	3
			K.VNTIEERPGGAANVAMNIASLGANAR.L + Oxidation (M)	3	871.3700	26
1166	57	31	R.SYYLDR.G	2	408.6900	4	47	P0A940
			K.AVVTPLPR.N	2	426.6900	23
			K.AVVTPLPR.N	2	426.6900	21
			K.AVVTPLPR.N	2	426.7100	18
			K.QNLEASGVR.V + Gln->pyro-Glu (N-term Q)	2	478.7200	42
			K.LAGDLETLR.S	2	494.2400	59
			K.LAGDLETLR.S	2	494.2700	49
			R.GYFPTDGSR.V	2	500.1800	28
			R.GYFPTDGSR.V	2	500.2000	23
			R.DGDTLLVQVK.E	2	544.2900	58
			R.DGDTLLVQVK.E	2	544.3000	58
			R.DGDTLLVQVK.E	2	544.3000	44
			R.DGDTLLVQVK.E	2	544.3200	39
			K.DIHFEGLQR.V	2	557.7300	26
			K.DIHFEGLQR.V	2	557.7900	20
			K.DIHFEGLQR.V	2	557.8000	19
			K.DIHFEGLQR.V	2	557.8100	25
			K.IEPGELYNGTK.V	2	610.7700	19
			K.IEPGELYNGTK.V	2	610.7900	46
			K.IEPGELYNGTK.V	2	610.8100	32
			K.QKLAGDLETLR.S	3	415.1600	17
			K.GLEDFYYSVGK.Y	2	639.3200	57
			K.GLEDFYYSVGK.Y	2	639.3700	65
			R.VAVGAALLSMPVR.T + Oxidation (M)	2	650.4400	51
			R.ALFATGNFEDVR.V	2	670.3200	43
			R.ALFATGNFEDVR.V	2	670.3300	33
			K.VTIPGSDNEYYK.V	2	693.3300	58
			K.VTIPGSDNEYYK.V	2	693.4300	32
			R.VPGSPDQVDVVYK.V	2	701.8500	65
			R.VPGSPDQVDVVYK.V	2	701.8700	60
			R.VPGSPDQVDVVYK.V	2	701.8900	53
			R.FEGNDTSKDAVLR.R	3	484.4600	44
			R.VLRDGDTLLVQVK.E	3	485.9700	17
			R.VLRDGDTLLVQVK.E	2	728.5100	43
			K.ERPTIASITFSGNK.S	3	507.5900	35
			K.ERPTIASITFSGNK.S	2	760.9200	40
			R.LGFFETVDTDTQR.V	2	764.9000	71
			R.FNIDSTQVSLTPDK.K	2	782.8900	46
			R.TGDTVNDEDISNTIR.A	2	825.3500	75
			R.TGDTVNDEDISNTIR.A	2	825.4100	70
			R.TGDTVNDEDISNTIR.A	2	825.4200	75
			R.VQSMPEINDADKTVK.L + Oxidation (M)	3	564.3000	43
			R.VQSMPEINDADKTVK.L + Oxidation (M)	2	845.9600	28
			R.VQSMPEINDADKTVK.L + Oxidation (M)	3	564.3500	35
			R.FNIDSTQVSLTPDKK.G	3	564.9500	28
			R.FNIDSTQVSLTPDKK.G	2	846.9700	54
			K.YDGDKAEQFQFNIGK.T	3	587.3100	12
			K.VTLDTATYVPIDDDHK.W	2	601.6100	41
			K.VTLDTATYVPIDDDHK.W	2	901.9300	29
			K.EMPFYENFYAGGSSTVR.G + Oxidation (M)	3	657.5900	14
			K.EMPFYENFYAGGSSTVR.G + Oxidation (M)	2	985.9200	59
			K.SYGTDVTLGFPINEYNSLR.A	2	1073.5300	55
			R.TTIADIEKGLEDFYYSVGK.Y	3	717.0500	66
			R.YLYSMGEHPSTSDQDNSFK.T + Oxidation (M)	3	741.3100	19
			K.LSGVEVSGNLAGHSAEIEQLTK.I	3	747.0900	79
			R.LFYNDFQADDADLSDYTNK.S	2	1128.0300	118
			K.AVYFPHQASNYDPDYDYECATQDGAK.D	3	1009.1200	51
1571	32	20	K.GMFLPDR.F + Oxidation (M)	2	426.1500	24	38	P00959
			K.GMFLPDR.F + Oxidation (M)	2	426.1800	37
			R.LTLDLGGEK.R	2	473.1400	32
			R.LTLDLGGEK.R	2	473.1700	27
			R.QVEALVEASK.E + Gln->pyro-Glu (N-term Q)	2	528.8000	47
			R.QVEALVEASK.E	2	537.2200	42
			R.QVEALVEASK.E	2	537.2200	28
			R.QVEALVEASK.E	2	537.2600	39
			R.QLSELIYSR.L + Gln->pyro-Glu (N-term Q)	2	546.2200	37
			R.QLSELIYSR.L	2	554.7900	43
			K.SVVSGATPVMR.D + Oxidation (M)	2	560.2600	38
			R.TISQLYDPEK.G	2	597.2800	53
			R.EIMALADLANR.Y + Oxidation (M)	2	616.7100	51
			R.EIMALADLANR.Y + Oxidation (M)	2	616.8300	51
			R.HTIMVANLAPR.K + Oxidation (M)	2	619.8500	63
			R.SAYPDPQALIGR.H	2	644.3100	52
			R.SAYPDPQALIGR.H	2	644.3300	23
			R.VLMTYLKPVLPK.L + Oxidation (M)	3	473.2200	16
			R.VLMTYLKPVLPK.L + Oxidation (M)	3	473.2300	24
			R.VLMTYLKPVLPK.L + Oxidation (M)	2	709.3500	29
			R.FGISEGMVMAAGPGGK.D + 2 Oxidation (M)	2	770.8000	80
			R.QVEALVEASKEEVK.A + Gln->pyro-Glu (N-term Q)	2	771.2900	68
			R.VALIENAEFVEGSDK.L	2	810.8800	76
			R.DAPYFGFEIPNAPGK.Y	2	811.8600	50
			K.ASTWLNHFDADSLR.Y	3	544.9100	0
			R.IDDIDLNLEDFVQR.V	2	852.8600	68
			R.IDDIDLNLEDFVQR.V	2	852.9600	59
			R.FDGVLASELADPQLYK.T	2	883.3900	69
			R.FDGVLASELADPQLYK.T	3	589.3500	1
			K.TFTDAAEVIGEAWESR.E	2	891.4200	61
			K.RFDGVLASELADPQLYK.T	3	641.2800	34
			K.AAAAPVTGPLADDPIQETITFDDFAK.V	3	892.0600	39
2169	39	22	R.MGEIIIDAK.C + Oxidation (M)	2	503.2000	84	52	P35340
			R.MGEIIIDAK.C + Oxidation (M)	2	503.2100	59
			R.MGEIIIDAK.C + Oxidation (M)	2	503.2600	73
			R.MTLTEIVAK.I + Oxidation (M)	2	511.2600	27
			R.MTLTEIVAK.I + Oxidation (M)	2	511.2600	27
			K.QIIIATGEGAK.A + Gln->pyro-Glu (N-term Q)	2	542.3300	37
			K.QIIIATGEGAK.A	2	550.7700	36
			K.QIIIATGEGAK.A	2	550.7900	25
			K.EAQSLLEQIR.H	2	593.7900	28
			K.ASLSAFDYLIR.T	2	628.2900	38
			K.ASLSAFDYLIR.T	2	628.3400	40
			K.ASLSAFDYLIR.T	2	628.3400	40
			K.ELLAEIAELSDK.V	2	665.8700	19
			R.NMNVPGEDKYR.T + Oxidation (M)	2	669.8000	42
			R.NVMGVPAVFVNGK.E + Oxidation (M)	2	674.4000	19
			K.WRNMNVPGEDK.Y + Oxidation (M)	2	681.3400	8
			K.VTFKEDNSLPVR.K	2	468.9000	8
			K.GVFAAGDCTTVPYK.Q	2	743.7700	16
			K.NVDIILNAQTTEVK.G	2	779.3400	55
			K.NVDIILNAQTTEVK.G	2	779.4300	57
			K.NVDIILNAQTTEVK.G	2	779.4300	84
			R.KPSFLITNPGSNQGPR.F	3	571.6400	15
			K.LTKPVELIATLDDSAK.S	3	571.8900	22
			K.LTKPVELIATLDDSAK.S	3	572.0200	26
			K.LTKPVELIATLDDSAK.S	2	857.7300	62
			K.ELLAEIAELSDKVTFK.E	3	602.7500	28
			K.NVDIILNAQTTEVKGDGSK.V	3	668.0000	23
			K.VHVDEYDVDVIDSQSASK.L	2	1003.4000	88
			K.VHVDEYDVDVIDSQSASK.L	3	669.2900	25
			K.VHVDEYDVDVIDSQSASK.L	2	1003.4500	66
			K.VHVDEYDVDVIDSQSASK.L	3	669.3400	67
			R.IKHTAIDGGTFQNEITDR.N	3	672.6300	28
			R.NVMGVPAVFVNGKEFGQGR.M + Oxidation (M)	3	674.6700	30
			R.FGGQILDTVDIENYISVPK.T	2	1054.5300	75
			K.LIPAAVEGGLHQIETASGAVLK.A	3	725.3500	52
			K.LIPAAVEGGLHQIETASGAVLK.A	3	725.4300	8
			R.DAYDVLIVGSGPAGAAAAIYSAR.K	2	1104.5300	79
			R.DAYDVLIVGSGPAGAAAAIYSAR.K	3	736.7200	28
			R.DAYDVLIVGSGPAGAAAAIYSAR.K	3	736.7500	65
2169	16	12	R.FGAPSYNR.L	2	456.2200	33	52	P36938
			R.ANALLADGLK.G	2	493.2500	42
			R.ANALLADGLK.G	2	493.2600	43
			K.LVEVPVGFK.W	2	494.2400	17
			K.TLVSSAMIDR.V + Oxidation (M)	2	554.7400	35
			K.TLVSSAMIDR.V + Oxidation (M)	2	554.7600	38
			K.EAVEIVSEVLK.N	2	608.3800	42
			R.LTAAPGNGASIGGLK.V	2	663.8700	40
			R.ISLDEAMASGHVK.E + Oxidation (M)	3	458.5500	25
			K.RISLDEAMASGHVK.E + Oxidation (M)	3	510.5200	25
			R.DKFDLAFANDPDYDR.H	3	601.2600	4
			K.LSPEMVSASTLAGDPITAR.L + Oxidation (M)	2	966.4100	68
			K.LSPEMVSASTLAGDPITAR.L + Oxidation (M)	3	644.6300	36
			K.LSPEMVSASTLAGDPITAR.L + Oxidation (M)	3	644.6400	22
			K.GGPLADGIVITPSHNPPEDGGIK.Y	3	747.6400	37
			K.EQDLVQPFVEGLADIVDMAAIQK.A + Oxidation (M)	3	849.1400	20
2105	25	16	R.TSIAWTR.I	2	417.7200	10	33	P24240
			R.TSIAWTR.I	2	417.7400	18
			K.VVDFFVR.F	2	441.2100	48
			K.LFAEMGFK.C + Oxidation (M)	2	479.6600	11
			K.LFAEMGFK.C + Oxidation (M)	2	479.7600	25
			R.FAEVVFER.Y	2	498.7400	51
			R.YGFIYVNK.H	2	502.2700	42
			R.KVVDFFVR.F	2	505.3000	30
			R.YVFTDVQLR.G	2	570.8100	23
			R.YVFTDVQLR.G	2	570.8300	34
			K.MEDGDLDVLR.E + Oxidation (M)	2	589.7100	56
			K.MEDGDLDVLR.E + Oxidation (M)	2	589.7100	48
			K.MEDGDLDVLR.E + Oxidation (M)	2	589.7500	51
			K.MEDGDLDVLR.E + Oxidation (M)	2	589.7500	53
			R.YALCELYER.Y	2	608.8400	41
			K.VEEDGSINDDYR.I	2	706.2000	85
			K.VEEDGSINDDYR.I	2	706.2900	60
			K.VEEDGSINDDYR.I	2	706.3000	85
			K.FYDDMFDELLK.Y + Oxidation (M)	2	726.2600	39
			K.FYDDMFDELLK.Y + Oxidation (M)	2	726.3300	57
			K.FYDDMFDELLK.Y + Oxidation (M)	2	726.3400	46
			K.GPSICDVLTGGAHGVPR.E	3	564.8900	61
			K.YYPNHEAVDFYGHYK.E	3	634.9500	14
			R.YQRPLFIVENGFGAYDK.V	3	672.9900	26
			K.AEGGTGDAISGFEGSVPNPYVK.A	2	1076.5000	31
2105	15	13	K.VMVLIQR.R + Oxidation (M)	2	437.7600	24	30	P0AGI8
			K.FITDVER.L	2	440.1900	30
			K.ADIVGVSSLR.R	2	508.7600	32
			K.ADIVGVSSLR.R	2	508.7700	59
			R.LFQPSPFFL.-	2	548.2700	40
			R.KADIVGVSSLR.R	2	572.8500	38
			K.LPPGTIIGAVVR.G	2	596.8500	55
			R.GNDVMIANDNLR.I + Oxidation (M)	2	674.3400	45
			R.IMLVGGGNIGAGLAR.R + Oxidation (M)	2	707.8000	93
			R.IEQGDHVIMFLTDK.K + Oxidation (M)	3	554.5200	15
			K.AYYGGPLIGNALSTMR.E + Oxidation (M)	2	850.3700	66
			R.GVAEAIEAVAHGDESTSR.V	3	600.2600	68
			R.GVAEAIEAVAHGDESTSR.V	3	600.2700	79
			R.LIEYPGALQVVNFAEGK.V	2	924.4800	86
			R.RGVAEAIEAVAHGDESTSR.V	3	652.4100	10
2163	61	27	R.SIIVATGAK.W	2	430.2000	34	58	P35340
			K.EDNSLPVR.K	2	465.1500	7
			R.MGEIIIDAK.C + Oxidation (M)	2	503.2300	79
			R.MGEIIIDAK.C + Oxidation (M)	2	503.2300	73
			R.MGEIIIDAK.C + Oxidation (M)	2	503.2500	79
			R.MTLTEIVAK.I + Oxidation (M)	2	511.2200	29
			R.MTLTEIVAK.I + Oxidation (M)	2	511.2300	12
			R.MTLTEIVAK.I + Oxidation (M)	2	511.2600	33
			R.MTLTEIVAK.I + Oxidation (M)	2	511.3400	31
			K.QIIIATGEGAK.A + Gln->pyro-Glu (N-term Q)	2	542.3400	44
			K.QIIIATGEGAK.A	2	550.7800	44
			K.QIIIATGEGAK.A	2	550.7800	34
			K.EAQSLLEQIR.H	2	593.8400	44
			K.EAQSLLEQIR.H	2	593.8400	39
			K.ASLSAFDYLIR.T	2	628.3600	54
			K.ASLSAFDYLIR.T	2	628.3800	45
			K.ELLAEIAELSDK.V	2	665.8800	67
			K.ELLAEIAELSDK.V	2	665.9100	61
			R.NMNVPGEDQYR.T + Oxidation (M)	2	669.8100	48
			K.VTFKEDNSLPVR.K	2	702.9200	46
			K.VTFKEDNSLPVR.K	3	468.9600	12
			K.GVFAAGDCTTVPYK.Q	2	743.8300	25
			K.GVFAAGDCTTVPYK.Q	2	743.8400	26
			K.NVDIILNAQTTEVK.G	2	779.4600	66
			K.NVDIILNAQTTEVK.G	2	779.5100	80
			R.KPSFLITNPGSNQGPR.F	3	571.6800	34
			K.LTKPVELIATLDDSAK.S	3	571.9500	36
			K.LTKPVELIATLDDSAK.S	3	571.9600	35
			K.LTKPVELIATLDDSAK.S	2	857.4500	57
			K.LTKPVELIATLDDSAK.S	2	857.5200	87
			K.LTKPVELIATLDDSAK.S	3	572.0500	43
			K.LTKPVELIATLDDSAK.S	3	572.0700	45
			K.HTAIDGGTFQNEITDR.N	2	887.9500	58
			K.ELLAEIAELSDKVTFK.E	2	903.5500	64
			K.SAEIKELLAEIAELSDK.V	3	620.4100	47
			K.SAEIKELLAEIAELSDK.V	2	930.1500	8
			K.NVDIILNAQTTEVKGDGSK.V	2	1001.5500	73
			K.NVDIILNAQTTEVKGDGSK.V	3	668.0800	4
			K.VHVDEYDVDVIDSQSASK.L	2	1003.4400	89
			K.VHVDEYDVDVIDSQSASK.L	3	669.3100	29
			K.VHVDEYDVDVIDSQSASK.L	3	669.3600	44
			R.IKHTAIDGGTFQNEITDR.N	3	672.7500	40
			R.NVMGVPAVFVNGKEFGQGR.M + Oxidation (M)	3	674.8600	17
			R.FGGQILDTVDIENYISVPK.T	2	1054.5900	72
			R.FGGQILDTVDIENYISVPK.T	2	1054.6000	61
			R.FGGQILDTVDIENYISVPK.T	2	1054.7100	89
			K.LIPAAVEGGLHQIETASGAVLK.A	2	1087.6100	12
			K.LIPAAVEGGLHQIETASGAVLK.A	2	1087.6300	64
			K.LIPAAVEGGLHQIETASGAVLK.A	3	725.4800	30
			K.LIPAAVEGGLHQIETASGAVLK.A	3	725.4800	23
			K.LIPAAVEGGLHQIETASGAVLK.A	3	725.4900	42
			K.LIPAAVEGGLHQIETASGAVLK.A	3	725.5100	57
			R.DAYDVLIVGSGPAGAAAAIYSAR.K	2	1104.5700	90
			R.DAYDVLIVGSGPAGAAAAIYSAR.K	2	1104.5800	93
			R.DAYDVLIVGSGPAGAAAAIYSAR.K	2	1104.5800	42
			R.DAYDVLIVGSGPAGAAAAIYSAR.K	3	736.7300	69
			R.DAYDVLIVGSGPAGAAAAIYSAR.K	3	736.7400	67
			R.DAYDVLIVGSGPAGAAAAIYSAR.K	2	1104.6500	97
			R.FGGQILDTVDIENYISVPKTEGQK.L	3	884.2300	32
			R.VAVIGGGNSGVEAAIDLAGIVEHVTLLEFAPEMK.A + Oxidation (M)	3	1141.6500	46
			R.VAVIGGGNSGVEAAIDLAGIVEHVTLLEFAPEMK.A + Oxidation (M)	3	1141.9400	35
2148	31	17	R.SIIVATGAK.W	2	430.1400	45	46	Q8XBT4
			K.EDNSLPVR.K	2	465.2300	10
			R.MGEIIIDAK.C + Oxidation (M)	2	503.2100	84
			R.MGEIIIDAK.C + Oxidation (M)	2	503.2300	73
			R.MGEIIIDAK.C + Oxidation (M)	2	503.2500	84
			R.MGEIIIDAK.C + Oxidation (M)	2	503.2600	59
			R.MTLTEIVAK.I + Oxidation (M)	2	511.2200	28
			R.MTLTEIVAK.I + Oxidation (M)	2	511.2200	31
			K.QIIIATGEGAK.A + Gln->pyro-Glu (N-term Q)	2	542.2500	38
			K.QIIIATGEGAK.A	2	550.7700	32
			K.EAQSLLEQIR.H	2	593.8200	61
			K.ASLSAFDYLIR.T	2	628.3000	43
			K.ASLSAFDYLIR.T	3	419.2100	7
			K.ASLSAFDYLIR.T	2	628.3500	44
			K.ELLAEIAELSDK.V	2	665.8400	61
			R.NMNVPGEDQYR.T + Oxidation (M)	2	669.8100	40
			K.GVFAAGDCTTVPYK.Q	2	743.3600	24
			K.NVDIILNAQTTEVK.G	2	779.4000	81
			K.NVDIILNAQTTEVK.G	2	779.4200	40
			K.GVTYCPHCDGPLFK.G	3	550.9300	25
			K.LTKPVELIATLDDSAK.S	2	857.4400	86
			K.LTKPVELIATLDDSAK.S	2	571.9700	38
			K.LTKPVELIATLDDSAK.S	2	571.9700	16
			K.LTKPVELIATLDDSAK.S	2	571.9800	39
			K.LTKPVELIATLDDSAK.S	2	572.0100	38
			K.VHVDEYDVDVIDSQSASK.L	3	669.2200	30
			K.VHVDEYDVDVIDSQSASK.L	2	1003.4200	102
			K.VHVDEYDVDVIDSQSASK.L	3	669.3400	46
			K.VHVDEYDVDVIDSQSASK.L	3	669.3600	67
			R.IKHTAIDGGTFQNEITDR.N	3	672.6200	21
			R.NVMGVPAVFVNGKEFGQGR.M + Oxidation (M)	3	674.8400	12

## Sheet: Table1S_B
Table 1S_B. Details of 'peptide mass fingerprint' identification of spots
Spot	Sequence	Charge	MH+	No match	Coverage	Score	GENE NAME
1846	R.LDVVNLISKDPR.F	1	1368.75		12	74	P28904
	R.FPEDLDGDGRR.F	1	1276.56
	R.FGDEGEYR.V	1	972.38
	R.FGDEGEYRVPAAK.M	1	1438.66
	R.ITDYRDVESLNMFAELR.N + Oxidation (M)	1	2087.95
	R.NDGRDADELLAILASK.S	1	1783
1870	R.LDVVNLISKDPR.F	1	1368.74	1091.84	21	98	P28904
	R.FPEDLDGDGRR.F	1	1276.55	1129.89
	R.AHEFLHEMNR.D + Oxidation (M)	1	1299.55	1219.9
	R.YAALTGSELSMTFNFHHLK.V + Oxidation (M)	1	2182.98	1323.67
	K.WTLAKPDFVALK.T	1	1388.59
	R.FGDEGEYRVPAAK.M	1	1438.65
	R.NNGRDADELLAILASK.S	1	1699.85
	R.DADELLAILASK.S	1	1258.66
	K.GQTLLVIANLSR.G	1	1284.72
	R.GIQPWQPGQMR.G + Oxidation (M)	1	1313.57
1963	-.RYAVTDAESAR.E	1	1238.6	1023.66	25	103	P0A9C0
	R.IIEPAVNPALIGAVK.V	1	1504.88	1146.64
	K.VPDGTVDPFR.L	1	1102.52	1151.59
	K.GSLLIMDHR.I + Oxidation (M)	1	1057.51
	R.IDYNEIDDNR.V	1	1266.53
	R.VTAEEVDILLR.E	1	1257.67
	R.AYSGVRPLVASDDDPSGR.N	1	1861.87
	R.GIVLLDHAER.D	1	1122.59
	R.LMAEWATDAVCR.K + Oxidation (M)	1	1438.61
	K.VISLPAPLR.G	1	965.58
	R.TPAWLSEGR.L	1	1016.49
2425	M.NDYLPGETAIWQR.I	1	1562.8		27	107	P60906
	R.AGIEHGLLYNQEQR.L	1	1627.79
	K.LLESAGIAYTVNQR.L	1	1534.8
	R.GLDYYNR.T	1	940
	R.ATPAVGFAMGLER.L + Oxidation (M)	1	1335.65
	R.LVLLVQAVNPEFK.A	1	1469.84
	R.LRDELPGVK.L	1	1026.58
	K.LMTNHGGGNFKK.Q	1	1303.65
	R.SGEQTAVAQDSVAAHLR.T	1	1739.83
3063	-.MLWLFHTISLMER.I + 2 Oxidation (M)	1	1708.68	926.55	26	85	P09147
	R.SVLPVIER.L	1	912.53	939.69
	K.HPTFVEGDIR.N	1	1170.57	1065.65
	K.NFIFSSSATVYGDQPK.I	1	1760.83
	K.IPYVESFPTGTPQSPYGK.S	1	1967.95
	K.SKLMVEQILTDLQK.A + Oxidation (M)	1	1661.89
	R.DSLAIFGNDYPTEDGTGVR.D	1	2026.91
	K.ACGKPVNYHFAPR.R	1	1516.72
3070	-.MLWLFHTISLMER.I + 2 Oxidation (M)	1	1708.68		31		P09147
	R.SVLPVIER.L	1	912.53
	K.HPTFVEGDIR.N	1	1170.57
	K.NFIFSSSATVYGDQPK.I	1	1760.83
	K.IPYVESFPTGTPQSPYGK.S	1	1967.95
	K.SKLMVEQILTDLQK.A + Oxidation (M)	1	1661.89
	R.DSLAIFGNDYPTEDGTGVR.D	1	2026.91
	K.ACGKPVNYHFAPR.R	1	1516.72
3073	K.HLTQVTPAGQEIIR.I	1	1562.83	1118.54	20	93	P0A9F3
	K.VDAIKSVAGEHTWPDK.G	1	1752.83
	R.VSLHMHQGSPTQIADAVSK.G + Oxidation (M)	1	2021.99
	R.SELDTAFNR.A	1	1052.48
	R.IVFTATDADVIK.T		1292.68
	R.SNEEIEVMFK.D + Oxidation (M)		1241.55
3206	R.NFPMIPGIDFAGTVR.T + Oxidation (M)	1	1650.82	1060.05	30	88	P22646
	K.LGYQVVAVSGR.E	1	1148.63	1091.86
	R.ESTHEYLK.S	1	1647	1159.59
	R.DEFAESRPLEK.Q	1	1320.63	1199.59
	K.QVWAGAIDTIGDKVLAK.V	1	1784.91
	R.LQGVDSVMTPPER.R + Oxidation (M)	1	1444.7
	R.LQGVDSVMTPPERR.A + Oxidation (M)	1	1678
	K.EISLSEAPNFAEAIINNQIQGR.T	1	2414.18
3272	R.GVMAALLTPFDQQQALDK.A + Oxidation (M)	1	1961.97		35	123	P0A6L4
	R.EQVLEIVAEEAK.G	1	1357.7
	R.AIIDSADGLPMVVYNIPALSGVK.L + Oxidation (M)	1	2359.22
	K.LTLDQINTLVTLPGVGALK.Q	1	1966.13
	K.QTSGDLYQMEQIR.R + Oxidation (M)	1	1584.71
	K.QTSGDLYQMEQIRR.E + Gln->pyro-Glu (N-term Q); Oxidation (M)	1	1723.78
	R.KPFGPVDEK.Y	1	1016.52
	K.ALAQQLMQER.G + Oxidation (M)	1	1203.59
3317	M.NDYLPGETAIWQR.I	1	1562.8		27	107	P0ABF6
	R.AGIEHGLLYNQEQR.L	1	1627.79
	K.LLESAGIAYTVNQR.L	1	1534.8
	R.GLDYYNR.T	1	900.4
	R.ATPAVGFAMGLER.L + Oxidation (M)	1	1335.65
	R.LVLLVQAVNPEFK.A	1	1469.84
	R.LRDELPGVK.L	1	1026.58
	K.LMTNHGGGNFKK.Q	1	1303.65
	R.SGEQTAVAQDSVAAHLR.T	1	1739.83
